# Supplementary material for: Shared roles of immune and stromal cells in the pathogenesis of human bronchiolitis obliterans syndrome
Source: JCI Insight. 2025 Apr 15;10(10):e176596. doi: 10.1172/jci.insight.176596 (PMC12128974; doi:10.1172/jci.insight.176596)
Supplement: Supplemental tables 1-16 [file jciinsight-10-176596-s245.xlsx]

## Sheet: Supplemental Table 1
BOS patients
BOS Subtype	Age	Gender	Race	1st Lung Donor Sex	BMT Donor Sex	Time from 1st to 2nd BOLT (months)	Time from BMT
							to BOLT (months)
CLAD	61	Male	Black	Male	N/A	41	N/A
CLAD	57	Male	Caucasian	Female	N/A	113	N/A
CLAD	30	Male	Caucasian	Male	N/A	49	N/A
CLAD	34	Male	Caucasian	Male	N/A	82	N/A
cGVHD	44	Male	Caucasian	N/A	Female	N/A	31
cGVHD	56	Male	Caucasian	N/A	Male	N/A	27
cGVHD	51	Male	Caucasian	N/A	Female	N/A	26
Normal controls
Cause of Death	Age	Gender	Race	Smoking
CVA	59	Female	Caucasian	Non-smoker
CVA	42	Male	Caucasian	Non-smoker
CVA	39	Male	Caucasian	Smokera
a1 pack per week cigarette smoker, quit 7 years prior to death, daily marijuana smoker; CVA, cerebrovascular accident

## Sheet: Supplemental Table 2
geneID	p_val	avg_log2FC	pct.1	pct.2	p_val_adj
RGS1	3.52187e-179	2.02012	0.677	0.231	1.0504e-174
DUSP4	2.75867e-198	1.87298	0.528	0.053	8.22774e-194
BATF	1.20779e-134	1.40852	0.553	0.155	3.60222e-130
ANXA1	3.99016e-90	1.28478	0.74	0.442	1.19007e-85
CTLA4	4.27471e-133	1.23837	0.382	0.027	1.27493e-128
VIM	1.02686e-131	1.23326	0.61	0.197	3.06261e-127
PELI1	6.30826e-75	1.189	0.484	0.191	1.88144e-70
SNX9	7.42886e-91	1.12334	0.476	0.154	2.21566e-86
LGALS1	1.47158e-102	1.1132	0.408	0.079	4.38897e-98
GNLY	2.51915e-32	1.07593	0.563	0.429	7.51337e-28
CXCL13	1.25303e-41	0.970963	0.12	0.001	3.73715e-37
CRTAM	2.46303e-59	0.92071	0.533	0.254	7.346e-55
GZMB	2.75055e-57	0.8358	0.779	0.478	8.20352e-53
TNFRSF9	3.08426e-55	0.787324	0.32	0.096	9.19881e-51
ITGAE	4.43536e-85	0.753128	0.489	0.159	1.32284e-80
IL7R	1.62303e-41	0.709542	0.571	0.341	4.8407e-37
PPARG	8.19972e-42	0.701146	0.139	0.01	2.44557e-37
HAVCR2	5.09297e-59	0.693162	0.417	0.151	1.51898e-54
CD69	3.26363e-69	0.621605	0.96	0.771	9.73377e-65
ENTPD1	1.86843e-43	0.604	0.154	0.015	5.5726e-39
LGALS3	6.0929e-55	0.578085	0.162	0.004	1.81721e-50
PTPN22	1.65673e-46	0.574359	0.84	0.585	4.9412e-42
CXCR6	1.4466e-55	0.571482	0.336	0.104	4.31448e-51
ZNF683	3.79444e-64	0.562749	0.277	0.052	1.13169e-59
FABP5	1.64143e-37	0.550474	0.171	0.034	4.89556e-33
LAG3	3.08014e-59	0.540965	0.394	0.138	9.18653e-55
CD44	7.13453e-44	0.530426	0.802	0.547	2.12787e-39
TIGIT	3.46756e-38	0.511455	0.453	0.22	1.0342e-33
PRDM1	1.1562e-50	0.484698	0.748	0.45	3.44836e-46
EZR	2.2935e-53	0.474778	0.822	0.559	6.84035e-49
PDCD1	5.07535e-54	0.460588	0.258	0.057	1.51372e-49
TOX	1.50474e-34	0.414705	0.631	0.389	4.4879e-30
GZMH	5.31495e-44	0.40607	0.74	0.432	1.58518e-39
ITGA1	3.6128e-43	0.386955	0.265	0.075	1.07752e-38
CD226	1.91979e-52	0.380484	0.492	0.206	5.72577e-48
RAP1GAP2	1.33137e-42	-1.00933	0.113	0.261	3.9708e-38
KLRF1	1.33599e-36	-1.08834	0.11	0.245	3.98459e-32
TXK	1.09645e-24	-1.12616	0.16	0.267	3.27015e-20
A2M	3.10992e-54	-1.25385	0.184	0.361	9.27532e-50
ZBTB16	3.27528e-46	-1.34179	0.161	0.323	9.76851e-42
MCTP2	9.06283e-73	-1.47325	0.337	0.533	2.70299e-68
PLCB1	2.53774e-82	-1.52779	0.166	0.396	7.56881e-78

## Sheet: Supplemental Table 3
geneID	p_val	avg_log2FC	pct.1	pct.2	p_val_adj
DUSP4	3.35e-65	2.16227	0.752	0.087	1e-60
SNX9	1.11e-40	1.7265	0.646	0.143	3.32e-36
CTLA4	6.47e-45	1.64561	0.565	0.026	1.93e-40
BATF	1.85e-39	1.62483	0.665	0.178	5.52e-35
GZMB	6.66e-27	1.11968	0.851	0.417	1.99e-22
HAVCR2	2.39e-24	1.11203	0.546	0.148	7.11e-20
GNLY	2.74e-10	1.08833	0.547	0.343	8.17e-06
TNFRSF9	4.41e-20	1.08587	0.424	0.096	1.32e-15
LGALS1	2.54e-25	0.988635	0.507	0.1	7.57e-21
TOX	1.58e-22	0.887406	0.756	0.383	4.72e-18
LGALS3	2.77e-18	0.835855	0.262	0	8.26e-14
PTPN22	1.3e-13	0.770316	0.883	0.652	3.86e-09
LAG3	7.15e-19	0.709063	0.455	0.126	2.13e-14
ENTPD1	1.25e-11	0.674403	0.227	0.03	3.73e-07
PDCD1	2.62e-19	0.653818	0.366	0.052	7.81e-15
GZMH	3.1e-16	0.586716	0.734	0.365	9.24e-12
CD226	5.1e-16	0.395782	0.594	0.226	1.52e-11
TIGIT	9.98e-10	0.384634	0.515	0.243	2.98e-05
IFNG	3.03e-11	0.312566	0.728	0.404	9.04e-07
A2M	3.5e-14	-1.05191	0.116	0.283	1.04e-09
TXK	1.96e-14	-1.28417	0.174	0.357	5.85e-10
ZBTB16	6.28e-17	-1.36791	0.205	0.413	1.87e-12
KLRF1	3.84e-25	-1.49513	0.064	0.265	1.15e-20
MCTP2	9.27e-20	-1.75204	0.286	0.504	2.76e-15
PLCB1	3.32e-40	-1.7638	0.12	0.439	9.89e-36

## Sheet: Supplemental Table 4
Table 4A: CLAD-BOS Patient 1								Table 4B: CLAD-BOS Patient 2								Table 4C: CLAD-BOS Patient 3								Table 4D: CLAD-BOS Patient 4
	CD8+ T-cells		Alveolar Macrophage		AT2				CD8+ T-cells		Alveolar Macrophage		All CD45-ve				All CD45+ve		Alveolar Macrophage		AT2				CD8+ T-cells		Alveolar Macrophage		AT2
HLA	Recipient	Predicted	Recipient	Predicted	Donor	Predicted		HLA	Recipient	Predicted	Recipient	Predicted	Donor	Predicted		HLA	Recipient	Predicted	Recipient	Predicted	Donor	Predicted		HLA	Recipient	Predicted	Recipient	Predicted	Donor	Predicted
HLA A Typing:	30	1 day, 6:01:01	30	1 day, 6:01:01	23	23:01:01		HLA A Typing:	2403	1 day, 0:03:01	2403	1 day, 0:03:01	2	02:01:01		HLA A Typing:	2	02:01:01	2	02:01:01	2	02:01:01		HLA A Typing:	3	03:01:01	3	03:01:01	24	1 day, 0:02:01
HLA A Typing:	74	3 days, 2:01:01	74	3 days, 2:01:01	36	1 day, 12:01:00		HLA A Typing:	29	1 day, 5:02:01	29	1 day, 5:02:01	29	1 day, 5:02:01		HLA A Typing:	11	11:01:01	11	11:01:01	3	03:01:01		HLA A Typing:	26	1 day, 2:01:01	26	1 day, 2:01:01	33	1 day, 9:01:01
HLA B Typing:	42	1 day, 18:01:01	42	1 day, 18:01:01	35	1 day, 11:01:01		HLA B Typing:	35	1 day, 11:05:01	35	1 day, 11:05:01	35	1 day, 11:01:01		HLA B Typing:	61	*40:02:01	61	*40:02:01	7	07:02:01		HLA B Typing:	35	1 day, 11:01:01	35	1 day, 11:01:01	7	07:02:01
HLA B Typing:	58	2 days, 10:02:01	58	2 days, 10:02:01	53	2 days, 5:01:01		HLA B Typing:	61	1 day, 16:02:01	61	1 day, 16:02:01	44	1 day, 20:03:01		HLA B Typing:	51	2 days, 3:01:01	51	2 days, 3:01:01	7	07:02:01		HLA B Typing:	38	1 day, 14:01:01	38	1 day, 14:01:01	65	*14:02:01
HLA C Typing:	w6	06:02:01	w6	06:02:01	N/A	04:01:01		HLA C Typing:	w2	02:02:02	w2	02:02:02	N/A	04:01:01		HLA C Typing:	w2	02:02:02	w2	02:02:02	N/A	07:02:01		HLA C Typing:	4	04:01:01	4	04:01:01	N/A	07:02:01
HLA C Typing:	17	17:01:01	17	17:01:01	N/A	04:01:01		HLA C Typing:	w4	04:01:01	w4	04:01:01	N/A	16:01:01		HLA C Typing:	15	15:02:01	15	15:02:01	N/A	07:02:01		HLA C Typing:	12	12:03:01	12	12:03:01	N/A	08:02:01
HLA DR Typing:	15	15:03:01	15	15:03:01	10	10:01:01		HLA DR Typing:	4	04:11:01	4	04:11:01	8	08:01:01		HLA DR Typing:	8	08:01:01	8	08:01:01	15	15:01:01		HLA DR Typing:	1	01:01:01	1	01:01:01	15	15:02:01
HLA DR Typing:	18	14:02:01	18	14:02:01	11	11:01:02		HLA DR Typing:	13	13:01:01	13	13:01:01	13	13:01:01		HLA DR Typing:	14	14:06:01	14	14:06:01	15	14:06:01		HLA DR Typing:	4	04:02:01	4	04:02:01	N/A	15:01:01
	Correct								Correct								Correct								Correct
	Incorrect								Incorrect								Incorrect								Incorrect

## Sheet: Supplemental Table 5
geneID	p_val	avg_log2FC	pct.1	pct.2	p_val_adj
S100A9	0	2.08608	0.792	0.233	0
CXCL8	7.01234e-230	1.61373	0.533	0.184	2.09143e-225
THBS1	0	1.38652	0.793	0.23	0
CXCL5	2.16911e-134	1.26319	0.534	0.288	6.46937e-130
CD44	0	1.13135	0.987	0.86	0
CXCL3	6.57529e-217	0.87694	0.912	0.729	1.96108e-212
ADGRE5	2.38926e-284	0.818229	0.913	0.711	7.12598e-280
CCL3	6.97469e-65	0.813348	0.144	0.029	2.0802e-60
CXCL2	3.09176e-128	0.792385	0.701	0.464	9.22118e-124
CCL4	1.36842e-18	0.584077	0.21	0.137	4.08131e-14
CD9	2.24319e-70	0.543767	0.913	0.894	6.6903e-66
CSF1	9.73053e-99	0.541364	0.246	0.07	2.90213e-94
CXCR4	3.56011e-37	-0.334101	0.32	0.454	1.0618e-32
TXNIP	8.16717e-232	-0.67929	0.941	0.962	2.43586e-227
PLIN2	1.78859e-263	-0.755891	0.952	0.973	5.33448e-259
AKR1C2	0	-1.00917	0.07	0.406	0
CD163	0	-1.13312	0.861	0.912	0
DEFB1	0	-1.27711	0.081	0.511	0

## Sheet: Supplemental Table 6
geneID	p_val	avg_log2FC	pct.1	pct.2	p_val_adj
ADGRE5	8.27168e-35	1.28024	0.843	0.531	2.46703e-30
THBS1	4.83826e-14	1.12501	0.596	0.371	1.44301e-09
CXCL5	9.60193e-21	1.02609	0.206	0.018	2.86378e-16
CCL8	1.22861e-08	0.920425	0.108	0.018	0.000366432
CCL18	1.97536e-11	0.856396	0.143	0.022	5.89151e-07
ADGRE2	3.20086e-07	0.508842	0.571	0.386	0.00954657
CXCR4	6.90864e-18	-1.18986	0.397	0.653	2.0605e-13
ALOX5AP	3.04788e-26	-1.28154	0.317	0.66	9.0903e-22
AREG	1.24162e-15	-1.4328	0.23	0.507	3.70315e-11
CD163	6.19759e-49	-1.64002	0.805	0.949	1.84843e-44

## Sheet: Supplemental Table 7
geneID	p_val	avg_log2FC	pct.1	pct.2	p_val_adj
CCL4	1.4693e-67	1.3892	0.3	0.104	4.3822e-63
CXCL5	3.3844e-59	1.13779	0.278	0.101	1.0094e-54
ADGRE5	5.10539e-87	0.79431	0.865	0.7	1.52268e-82
CCL3	2.69501e-15	0.793064	0.367	0.271	8.03788e-11
S100A9	5.3371e-40	0.743435	0.642	0.494	1.59179e-35
THBS1	1.0781e-05	0.319968	0.597	0.558	0.321542
CTSB	2.38914e-48	-0.324649	0.945	0.976	7.12561e-44
IFI6	1.28543e-35	-0.617866	0.712	0.75	3.83378e-31
RPS29	1.05374e-180	-0.805036	0.863	0.963	3.14277e-176
GCHFR	8.13899e-90	-0.879064	0.645	0.806	2.42745e-85
CD163	6.1882e-252	-1.5369	0.806	0.932	1.84563e-247
NKG7	6.98997e-171	-1.54752	0.044	0.468	2.08476e-166
RNASE1	1.83956e-224	-2.70494	0.127	0.622	5.48647e-220

## Sheet: Supplemental Table 8
geneID	p_val	avg_log2FC	pct.1	pct.2	p_val_adj
ITGA2	8.52895e-76	2.45381	0.641	0.114	2.54376e-71
SERPINE1	6.4135e-24	2.10595	0.378	0.124	1.91283e-19
POSTN	5.51641e-36	2.05719	0.302	0.011	1.64527e-31
CCL2	8.26132e-24	1.91615	0.322	0.076	2.46394e-19
COL1A1	4.55691e-32	1.52679	0.614	0.323	1.3591e-27
EGR1	6.22656e-54	1.47526	0.706	0.253	1.85707e-49
TNC	5.35728e-27	1.46399	0.377	0.094	1.59781e-22
PTGS2	1.53333e-18	1.44033	0.245	0.052	4.57315e-14
IGFBP7	2.31516e-26	1.41579	0.778	0.59	6.90495e-22
TIMP1	2.4654e-10	1.28549	0.68	0.55	7.35306e-06
MMP19	1.09847e-28	1.2281	0.399	0.107	3.2762e-24
VCAN	9.77704e-28	1.18653	0.557	0.262	2.916e-23
LUM	4.0521e-57	1.09595	0.958	0.745	1.20854e-52
PDE4D	2.12868e-12	1.04234	0.668	0.507	6.34877e-08
FAP	2.37809e-25	0.92325	0.356	0.085	7.09265e-21
HAS2	1.17746e-21	0.882205	0.229	0.028	3.51177e-17
SPARC	1.14239e-22	0.877231	0.772	0.576	3.40717e-18
COL14A1	1.34251e-20	0.754214	0.438	0.175	4.00402e-16
SYN3	2.13469e-25	-1.19705	0.26	0.48	6.36671e-21
CLU	2.87115e-35	-1.25351	0.351	0.618	8.56321e-31
CDH13	4.48386e-43	-1.27392	0.551	0.797	1.33731e-38
GALNT17	7.0181e-65	-1.51288	0.548	0.828	2.09315e-60
SERPINA3	1.07836e-43	-1.56487	0.392	0.642	3.21621e-39
HIF3A	3.0515e-80	-1.65147	0.319	0.742	9.10109e-76
NEGR1	7.6994e-72	-1.82156	0.673	0.876	2.29634e-67
CCN5	2.49259e-30	-1.85739	0.305	0.55	7.43416e-26
ADRA1A	3.10315e-67	-1.89867	0.311	0.686	9.25515e-63
CACNA2D3	6.52425e-88	-2.01082	0.31	0.782	1.94586e-83
NKD1	6.94521e-84	-2.06837	0.359	0.769	2.07141e-79
SAA1	9.11246e-53	-2.33145	0.008	0.255	2.71779e-48
AC008014.1	1.75395e-46	-2.42676	0.243	0.555	5.23114e-42
CYP4B1	3.20785e-87	-2.47553	0.196	0.662	9.56742e-83

## Sheet: Supplemental Table 9
geneID	p_val	avg_log2FC	pct.1	pct.2	p_val_adj
RGS5	3.36e-35	2.12356	0.634	0.168	1e-30
THY1	2.76e-34	1.64188	0.464	0.025	8.23e-30
COL6A3	3.37e-39	1.46753	0.684	0.152	1.01e-34
IGFBP7	6.49e-37	1.37813	0.941	0.738	1.94e-32
NR4A1	1.32e-15	1.25637	0.403	0.119	3.93e-11
COL3A1	3.03e-20	1.20593	0.502	0.16	9.04e-16
IGFBP4	1.29e-20	1.17723	0.33	0.029	3.83e-16
ADAMTS4	2.43e-15	1.1167	0.379	0.098	7.24e-11
TNC	2.89e-07	1.09923	0.108	0.004	0.00862141
COL4A1	2.23e-27	1.08593	0.926	0.725	6.66e-23
COL18A1	4.47e-33	1.07093	0.761	0.242	1.33e-28
COL1A1	1.32e-18	1.0678	0.337	0.045	3.94e-14
COL1A2	6.21e-21	1.05537	0.716	0.352	1.85e-16
TIMP1	3.44e-11	0.98335	0.726	0.439	1.03e-06
EGR1	1.59e-12	0.95179	0.421	0.156	4.75e-08
ADAMTS9	1.43e-09	0.78985	0.558	0.279	4.26e-05
COL4A2	2.17e-20	0.707745	0.944	0.762	6.47e-16
ADAMTS1	3.81e-10	0.556947	0.548	0.275	1.14e-05
ZBTB16	2.39e-20	-1.15456	0.73	0.803	7.13e-16
SORT1	3.02e-13	-1.19283	0.601	0.623	9.01e-09
XYLT1	5.07e-11	-1.37815	0.334	0.455	1.51e-06
TGFBR3	6.1e-14	-1.53579	0.31	0.455	1.82e-09
HIF3A	5.42e-35	-1.84683	0.062	0.328	1.62e-30
ELN	2.61e-15	-1.91238	0.069	0.23	7.77e-11
AL031599.1	9.6e-30	-2.44322	0.2	0.48	2.86e-25

## Sheet: Supplemental Table 10
geneID	p_val	avg_log2FC	pct.1	pct.2	p_val_adj
VIM	2.71365e-165	2.15858	0.549	0.196	7.99332e-161
LGALS1	1.34028e-70	1.57043	0.293	0.08	3.94794e-66
DUSP4	3.83793e-77	1.44966	0.265	0.049	1.1305e-72
LGALS3	9.30543e-63	1.4455	0.167	0.003	2.74101e-58
FABP5	1.03499e-50	1.30535	0.179	0.029	3.04867e-46
ITGAE	2.05042e-63	1.248	0.363	0.164	6.03972e-59
ANXA1	2.49543e-80	1.05342	0.634	0.439	7.35055e-76
PTPN22	6.61224e-84	1.01416	0.707	0.571	1.9477e-79
GZMH	3.57029e-62	0.974823	0.587	0.417	1.05167e-57
ITGA1	1.55571e-42	0.945958	0.23	0.076	4.58251e-38
ENTPD1	1.30617e-36	0.853624	0.12	0.012	3.84745e-32
GZMB	6.14385e-22	0.794022	0.554	0.481	1.80973e-17
BATF	1.92248e-24	0.789444	0.269	0.161	5.66285e-20
CXCR6	1.43852e-18	0.77679	0.184	0.1	4.2373e-14
ZNF683	1.1223e-24	0.734369	0.148	0.053	3.30583e-20
RGS1	1.54734e-20	0.711103	0.334	0.233	4.55785e-16
CD226	4.91583e-20	0.682074	0.301	0.203	1.44801e-15
CRTAM	3.01207e-15	0.681823	0.326	0.248	8.87234e-11
LAG3	4.8769e-13	0.674644	0.204	0.142	1.43654e-08
IFNG	8.8352e-21	0.631444	0.466	0.366	2.6025e-16
TNFRSF9	2.89903e-12	0.619236	0.16	0.096	8.53937e-08
CD44	1.53229e-21	0.573291	0.595	0.545	4.5135e-17
TOX	8.3721e-08	0.391959	0.424	0.391	0.00246609
RAP1GAP2	1.67845e-32	-0.403097	0.133	0.262	4.94403e-28
KLF2	2.09852e-72	-0.662331	0.265	0.523	6.18139e-68
CCND3	5.60412e-177	-1.20168	0.317	0.702	1.65075e-172
NEAT1	6.7768e-174	-1.30657	0.374	0.744	1.99617e-169
ERN 1.00	5.87217e-249	-1.36318	0.097	0.446	1.72971e-244
TXNIP	6.76324e-200	-1.501	0.428	0.786	1.99218e-195
PLCB1	0	-1.67243	0.047	0.382	0
ZBTB16	0	-1.88608	0.019	0.325	0
RPS4Y1	0	-1.89478	0.004	0.441	0

[truncated: 6 more sheets: Supplemental Table 11, Supplemental Table 12, Supplemental Table 13, Supplemental Table 14, Supplemental Table 15, Supplemental Table 16]
