# Supplementary material for: Shared roles of immune and stromal cells in the pathogenesis of human bronchiolitis obliterans syndrome
Source: JCI Insight. 2025 Apr 15;10(10):e176596. doi: 10.1172/jci.insight.176596 (PMC12128974; doi:10.1172/jci.insight.176596)
Supplement: Supporting data values [file jciinsight-10-176596-s246.xlsx]

## Sheet: Figure 1H
CD45+ve
	BOS	NC	Percent of Total BOS	Percent of Total NC
Alveolar Macrophage	5477	3189	0.246179	0.178966
Alveolar Mφ CCL3+	408	6	0.0183387	0.000336719
Alveolar Mφ proliferating	112	14	0.00503416	0.000785678
B cells	115	113	0.005169	0.00634155
CD4 T cells	2244	1592	0.100863	0.0893428
CD8 T cells	2846	1447	0.127922	0.0812055
Classical monocytes	5201	3955	0.233774	0.221954
DC2	291	263	0.0130798	0.0147595
Interstitial Mφ perivascular	287	544	0.0129	0.0305292
Mast cells	1084	405	0.0487235	0.0227285
Migratory DC	3	0	0.000134844	0
Monocyte-derived Mφ	1426	3730	0.0640956	0.209327
NK cells	404	764	0.0181589	0.0428756
Non-classical monocytes	2195	1772	0.0986606	0.0994444
Plasma cells	13	8	0.000584322	0.000448959
Plasmacytoid DCs	82	0	0.00368572	0
T cells proliferating	60	17	0.00269687	0.000954038
Total	22248	17819

## Sheet: Figure 1I
CD45-ve
	BOS	NC	Percent of Total BOS	Percent of Total NC
AEC	849	320	0.0427449	0.0314806
AF1	946	458	0.0476286	0.0450566
AF2	258	46	0.0129896	0.00452533
ASMC	35	1	0.00176216	9.83768e-05
AT1	1065	683	0.05362	0.0671913
AT2	4175	5239	0.2102	0.515396
Basal	0	4	0	0.000393507
CAP1	5675	1059	0.285721	0.104181
CAP2	1198	258	0.0603162	0.0253812
Ciliated	640	448	0.0322223	0.0440728
Goblet	62	5	0.00312154	0.000491884
Ionocyte	0	2	0	0.000196754
LEC	344	88	0.0173195	0.00865716
Mesothelial	29	0	0.00146007	0
Pericyte	992	244	0.0499446	0.0240039
PNEC	0	2	0	0.000196754
RAS	137	316	0.00689759	0.0310871
SCMF	178	62	0.00896184	0.00609936
Secretory	23	182	0.00115799	0.0179046
Serous	21	0	0.0010573	0
SMG_Basal/Duct	29	0	0.00146007	0
Suprabasal	49	72	0.00246702	0.00708313
SVEC	1199	85	0.0603665	0.00836203
Tuft	0	1	0	9.83768e-05
VEC	1339	357	0.0674152	0.0351205
VSMC	619	233	0.031165	0.0229218
Total	19862	10165

## Sheet: Figure 2B
geneID	p_val	avg_log2FC	pct.1	pct.2	p_val_adj
FTH1	3.53465e-125	2.62539	0.39	0.046	1.05421e-120
HSPA1A	9.97288e-145	2.57029	0.553	0.167	2.97441e-140
HSPA1B	1.3686e-167	2.14583	0.582	0.153	4.08186e-163
RGS1	3.52187e-179	2.02012	0.677	0.231	1.0504e-174
DNAJB1	2.71188e-152	1.95222	0.716	0.347	8.08819e-148
HSP90AA1	2.52319e-165	1.91768	0.92	0.676	7.52541e-161
HSPH1	4.10727e-147	1.90536	0.621	0.226	1.22499e-142
DUSP4	2.75867e-198	1.87298	0.528	0.053	8.22774e-194
RBPJ	6.85673e-139	1.84443	0.578	0.198	2.04502e-134
HSP90AB1	1.24702e-205	1.75817	0.849	0.466	3.71924e-201
PDE7B	5.72287e-97	1.61422	0.281	0.015	1.70685e-92
ATF3	3.71799e-122	1.56976	0.453	0.093	1.10889e-117
JUN	3.25086e-176	1.56751	0.846	0.494	9.69568e-172
SAMSN1	1.00977e-161	1.49623	0.831	0.459	3.01165e-157
DUSP1	1.63521e-180	1.43955	0.832	0.407	4.87703e-176
RGCC	2.45335e-131	1.43279	0.614	0.209	7.31712e-127
UBC	9.09641e-231	1.42459	0.941	0.605	2.713e-226
BATF	1.20779e-134	1.40852	0.553	0.155	3.60222e-130
DNAJA1	1.08532e-146	1.35091	0.834	0.478	3.23698e-142
KLF6	1.83206e-204	1.34133	0.929	0.628	5.46413e-200
NELL2	2.70039e-115	1.30524	0.416	0.07	8.0539e-111
HSPA6	1.87301e-26	1.29637	0.114	0.02	5.58626e-22
LINC02195	2.5033e-120	1.2913	0.323	0.009	7.46608e-116
FOSB	1.50665e-137	1.29057	0.669	0.256	4.49359e-133
HSPA8	3.25214e-148	1.28908	0.834	0.476	9.6995e-144
ANXA1	3.99016e-90	1.28478	0.74	0.442	1.19007e-85
PLIN2	7.39503e-77	1.25716	0.421	0.14	2.20557e-72
GAPDH	2.79255e-179	1.25113	0.875	0.419	8.32877e-175
CTLA4	4.27471e-133	1.23837	0.382	0.027	1.27493e-128
FOS	1.67141e-131	1.2368	0.777	0.377	4.98498e-127
VIM	1.02686e-131	1.23326	0.61	0.197	3.06261e-127
PELI1	6.30826e-75	1.189	0.484	0.191	1.88144e-70
JUND	3.21747e-206	1.18233	0.942	0.597	9.59611e-202
ANKRD28	9.99763e-71	1.16836	0.606	0.34	2.98179e-66
HSPD1	6.07795e-100	1.16511	0.692	0.353	1.81275e-95
RYR2	1.34247e-52	1.16085	0.153	0.003	4.00392e-48
ALOX5AP	5.2278e-136	1.16009	0.529	0.119	1.55919e-131
SNX9	7.42886e-91	1.12334	0.476	0.154	2.21566e-86
LGALS1	1.47158e-102	1.1132	0.408	0.079	4.38897e-98
PHLDA1	1.43672e-109	1.0787	0.388	0.06	4.285e-105
GNLY	2.51915e-32	1.07593	0.563	0.429	7.51337e-28
TANK	2.36101e-88	1.05398	0.732	0.409	7.04171e-84
CASS4	2.04757e-98	1.05321	0.472	0.135	6.10686e-94
CEBPB	8.61705e-108	1.03145	0.425	0.085	2.57003e-103
VCAM1	1.12176e-79	1.02707	0.242	0.015	3.34564e-75
ITM2A	3.19003e-121	1.01961	0.608	0.205	9.51427e-117
TNIP3	2.47879e-89	1.0157	0.468	0.144	7.39298e-85
HLA-DQA1	5.88633e-96	1.01437	0.258	0.003	1.7556e-91
HSPE1	2.61943e-99	0.99738	0.762	0.412	7.81245e-95
MIR155HG	2.47033e-76	0.996978	0.445	0.149	7.36777e-72
CD63	3.64302e-102	0.983183	0.444	0.102	1.08653e-97
CXCL13	1.25303e-41	0.970963	0.12	0.001	3.73715e-37
HLA-DPB1	1.35902e-113	0.951805	0.532	0.146	4.05329e-109
TSC22D3	1.59598e-143	0.949922	0.928	0.667	4.76002e-139
ELL2	2.67241e-73	0.938837	0.603	0.308	7.97046e-69
PTPN1	8.01581e-78	0.935461	0.661	0.356	2.39072e-73
S100A6	4.10685e-137	0.930011	0.7	0.216	1.22487e-132
CLNK	2.38928e-81	0.92701	0.297	0.039	7.12601e-77
CRTAM	2.46303e-59	0.92071	0.533	0.254	7.346e-55
LINC02446	3.51021e-58	0.894628	0.391	0.141	1.04692e-53
TRBC2	6.19438e-102	0.892024	0.794	0.426	1.84747e-97
S100A11	9.50834e-79	0.889373	0.291	0.041	2.83586e-74
RPS26	1.7922e-146	0.87524	0.948	0.525	5.34524e-142
JUNB	4.04962e-103	0.874404	0.875	0.56	1.2078e-98
TNFAIP3	6.5533e-125	0.845141	0.917	0.585	1.95452e-120
GZMB	2.75055e-57	0.8358	0.779	0.478	8.20352e-53
BICDL1	2.31751e-78	0.824716	0.52	0.202	6.91197e-74
NIBAN1	2.62364e-84	0.824058	0.803	0.485	7.825e-80
UBB	2.30874e-109	0.814887	0.841	0.436	6.88581e-105
CXCR4	1.11859e-112	0.796791	0.944	0.706	3.33618e-108
HLA-C	3.26797e-151	0.792544	0.97	0.744	9.74671e-147
PPP1R15A	2.81163e-92	0.790305	0.687	0.32	8.38567e-88
CCL4	3.63637e-39	0.788418	0.89	0.713	1.08455e-34
TNFRSF9	3.08426e-55	0.787324	0.32	0.096	9.19881e-51
TRAC	2.62456e-98	0.78174	0.695	0.303	7.82775e-94
TRBC1	2.23532e-44	0.780729	0.565	0.328	6.66685e-40
CRIP1	1.0031e-79	0.768634	0.737	0.371	2.99174e-75
PDE3B	5.61336e-82	0.767728	0.771	0.442	1.67418e-77
SH3BGRL3	2.89222e-100	0.762771	0.901	0.518	8.62604e-96
CRYBG1	8.88838e-57	0.759834	0.729	0.461	2.65096e-52
MYL6	1.62192e-104	0.754641	0.838	0.413	4.83736e-100
ITGAE	4.43536e-85	0.753128	0.489	0.159	1.32284e-80
AHI1	1.20311e-85	0.747042	0.536	0.188	3.58828e-81
CITED2	2.9752e-77	0.74435	0.499	0.185	8.87354e-73
CCL4L2	6.323e-08	0.733964	0.395	0.297	0.00188583
AREG	5.36807e-16	0.732689	0.294	0.177	1.60103e-11
RNF19A	1.77034e-77	0.732659	0.877	0.603	5.28005e-73
PPDPF	9.70696e-113	0.729158	0.612	0.201	2.8951e-108
CCL5	7.40706e-88	0.726071	0.972	0.803	2.20915e-83
GEM	7.52822e-47	0.723993	0.149	0.008	2.24529e-42
IL7R	1.62303e-41	0.709542	0.571	0.341	4.8407e-37
PTMS	8.5345e-70	0.705954	0.349	0.091	2.54542e-65
FUT8	1.60278e-77	0.705262	0.53	0.204	4.78029e-73
PAG1	3.33867e-90	0.701941	0.535	0.182	9.95758e-86
PPARG	8.19972e-42	0.701146	0.139	0.01	2.44557e-37
IPCEF1	1.61229e-69	0.698409	0.619	0.308	4.80865e-65
ZFP36L2	3.43608e-87	0.693301	0.945	0.749	1.02481e-82
HAVCR2	5.09297e-59	0.693162	0.417	0.151	1.51898e-54
CHORDC1	8.20324e-79	0.689601	0.498	0.175	2.44662e-74
ACTG1	1.74833e-83	0.685915	0.861	0.505	5.21438e-79
PGK 1.00	8.92089e-90	0.685241	0.638	0.267	2.66065e-85
AHR	1.57442e-74	0.677594	0.353	0.084	4.6957e-70
CD8A	6.71133e-72	0.673253	0.651	0.321	2.00165e-67
LDLRAD4	1.63429e-59	0.67323	0.414	0.149	4.87428e-55
YBX3	6.31488e-65	0.67288	0.356	0.103	1.88341e-60
SRSF7	8.61052e-79	0.665761	0.905	0.629	2.56809e-74
CCNH	2.16872e-51	0.658983	0.821	0.59	6.46822e-47
TMSB4X	2.42943e-86	0.654387	0.969	0.755	7.24577e-82
RPL28	1.37306e-110	0.653937	0.966	0.726	4.09516e-106
SPATS2L	3.71908e-49	0.652332	0.234	0.05	1.10922e-44
NR3C1	3.55067e-50	0.650277	0.731	0.455	1.05899e-45
TUBA1A	6.48725e-80	0.645678	0.622	0.261	1.93482e-75
RPS9	1.46625e-99	0.642663	0.946	0.632	4.37308e-95
ID2	8.96243e-69	0.63713	0.879	0.595	2.67305e-64
CD7	1.39343e-73	0.635476	0.675	0.332	4.15592e-69
LINC01871	5.00316e-71	0.634889	0.711	0.357	1.49219e-66
DUSP2	2.55654e-63	0.634094	0.874	0.595	7.62487e-59
HSPB1	8.62931e-61	0.632449	0.306	0.075	2.57369e-56
PDE4B	2.2372e-74	0.630387	0.637	0.295	6.67246e-70
ACTB	1.05168e-67	0.630328	0.889	0.572	3.13664e-63
B2M	1.33198e-113	0.626919	0.988	0.916	3.97263e-109
FAM102B	6.25542e-61	0.626407	0.434	0.164	1.86568e-56
CD69	3.26363e-69	0.621605	0.96	0.771	9.73377e-65
METRNL	1.02374e-74	0.621139	0.57	0.226	3.0533e-70
PRDX1	6.69319e-78	0.619064	0.382	0.098	1.99624e-73
SP140	4.13534e-72	0.618347	0.719	0.376	1.23336e-67
CD3D	4.27387e-78	0.61567	0.871	0.489	1.27468e-73
EEF1A1	4.53158e-93	0.614596	0.966	0.796	1.35154e-88
ANK3	1.13452e-38	0.611062	0.38	0.176	3.38372e-34
HLA-DRB1	2.24081e-42	0.610345	0.249	0.071	6.68322e-38
SARAF	4.4987e-87	0.610045	0.93	0.649	1.34174e-82
ENTPD1	1.86843e-43	0.604	0.154	0.015	5.5726e-39
RPL12	2.8348e-92	0.601147	0.957	0.688	8.45478e-88
KRT86	4.19358e-45	0.598587	0.141	0.007	1.25073e-40
TSPO	4.68779e-78	0.598148	0.382	0.095	1.39813e-73
HLA-DQA2	5.15819e-75	0.595605	0.202	0	1.53843e-70
BIRC3	6.09328e-62	0.592205	0.54	0.241	1.81732e-57
IQGAP1	1.5799e-50	0.587994	0.811	0.545	4.71206e-46
INPP4B	1.79656e-68	0.586169	0.581	0.254	5.35825e-64
SOD1	6.69547e-77	0.584098	0.656	0.293	1.99692e-72
MYO1E	1.05204e-33	0.58155	0.112	0.008	3.13772e-29
TBC1D4	2.80491e-64	0.580584	0.223	0.023	8.36564e-60
ETV1	1.05375e-55	0.580042	0.165	0.005	3.14282e-51
GOLIM4	3.55117e-56	0.579276	0.221	0.033	1.05914e-51
XCL2	1.07331e-26	0.579198	0.381	0.202	3.20114e-22
HNRNPA1	7.80225e-83	0.578815	0.839	0.472	2.32702e-78
LGALS3	6.0929e-55	0.578085	0.162	0.004	1.81721e-50
PTPN22	1.65673e-46	0.574359	0.84	0.585	4.9412e-42
LDHA	6.3627e-76	0.572245	0.631	0.274	1.89768e-71
NFKBIA	4.93881e-35	0.572244	0.702	0.482	1.473e-30
DYNLL1	1.67291e-77	0.572137	0.517	0.182	4.98945e-73
CXCR6	1.4466e-55	0.571482	0.336	0.104	4.31448e-51
RPLP0	5.39501e-83	0.569945	0.894	0.532	1.60906e-78
RPLP1	4.64826e-82	0.568338	0.968	0.746	1.38634e-77
CREM	1.295e-56	0.568109	0.825	0.54	3.86235e-52
HLA-B	1.03127e-85	0.562917	0.98	0.791	3.07577e-81
ZNF683	3.79444e-64	0.562749	0.277	0.052	1.13169e-59
ZC3HAV1	2.40832e-44	0.56231	0.839	0.629	7.1828e-40
GBP5	3.04735e-70	0.562092	0.583	0.251	9.08872e-66
LAYN	2.54868e-61	0.561854	0.178	0.004	7.60144e-57
MCL1	9.08328e-73	0.559103	0.746	0.388	2.70909e-68
JAML	1.17499e-70	0.558921	0.381	0.102	3.5044e-66
TSPYL2	1.00901e-57	0.558463	0.628	0.325	3.00938e-53
CACYBP	7.18091e-66	0.555262	0.475	0.176	2.14171e-61
RPS5	9.911e-83	0.555139	0.92	0.572	2.95596e-78
BTG1	4.62757e-75	0.550868	0.976	0.82	1.38017e-70
CFL1	7.17207e-65	0.550836	0.868	0.525	2.13907e-60
SAT1	9.37153e-20	0.550649	0.384	0.235	2.79506e-15
FABP5	1.64143e-37	0.550474	0.171	0.034	4.89556e-33
COTL1	2.18484e-68	0.546735	0.437	0.143	6.51629e-64
LAG3	3.08014e-59	0.540965	0.394	0.138	9.18653e-55
ATP2A2	1.52481e-43	0.539954	0.378	0.158	4.54776e-39
SRGAP3	1.35571e-57	0.539621	0.246	0.042	4.04341e-53
EEF1G	4.28441e-72	0.537629	0.851	0.474	1.27782e-67
GPX4	3.58375e-74	0.534028	0.394	0.107	1.06885e-69
RPL10	1.16326e-74	0.532916	0.967	0.773	3.46942e-70
IL6ST	2.60696e-51	0.532672	0.56	0.279	7.77526e-47
EGR1	4.5294e-42	0.532265	0.212	0.048	1.35089e-37
FOXN2	1.09685e-58	0.531613	0.472	0.19	3.27134e-54
RPS2	1.27784e-72	0.531508	0.965	0.738	3.81117e-68
TRPS1	1.16458e-52	0.531153	0.528	0.245	3.47337e-48
CD44	7.13453e-44	0.530426	0.802	0.547	2.12787e-39
CD81	3.63231e-89	0.529772	0.532	0.17	1.08334e-84
TRAT1	3.12811e-64	0.528861	0.394	0.124	9.32958e-60
MYADM	1.72663e-68	0.527802	0.474	0.173	5.14968e-64
GPR171	1.7526e-63	0.526955	0.511	0.203	5.22714e-59
CD74	7.00588e-27	0.52694	0.295	0.138	2.0895e-22
FKBP5	3.13997e-45	0.523109	0.812	0.616	9.36495e-41
TSHZ2	4.87501e-33	0.52196	0.111	0.008	1.45397e-28
CLEC2B	2.99461e-53	0.521707	0.841	0.531	8.93142e-49
CALR	5.02028e-68	0.520676	0.498	0.187	1.4973e-63
LINC02694	6.13516e-41	0.518459	0.274	0.092	1.82981e-36
CBLB	3.08107e-55	0.51729	0.958	0.82	9.18928e-51
PTMA	1.80966e-76	0.516987	0.973	0.804	5.39731e-72
CLIC1	2.35183e-66	0.51625	0.754	0.391	7.01433e-62
PLPP1	7.03693e-19	0.516231	0.21	0.097	2.09876e-14
RPL10A	1.12318e-70	0.51484	0.94	0.653	3.3499e-66
DGKH	1.73249e-52	0.513597	0.292	0.079	5.16714e-48
AKIRIN2	2.81327e-70	0.512873	0.499	0.188	8.39059e-66
LMNA	3.83004e-50	0.512335	0.292	0.083	1.14231e-45
TIGIT	3.46756e-38	0.511455	0.453	0.22	1.0342e-33
SLC27A2	6.78939e-57	0.509409	0.194	0.017	2.02494e-52
TAGLN2	2.07408e-64	0.508947	0.573	0.246	6.18593e-60
SRGN	8.02143e-65	0.506937	0.972	0.8	2.39239e-60
HLA-DPA1	2.66707e-30	0.506674	0.236	0.09	7.95455e-26
NAB1	1.37726e-59	0.50643	0.245	0.04	4.10767e-55
TXNIP	2.69034e-34	0.505557	0.86	0.795	8.02395e-30
HLA-DQB1	1.19551e-48	0.505347	0.152	0.007	3.5656e-44
FAS	1.62755e-61	0.504793	0.372	0.114	4.85416e-57
PLAAT4	5.35814e-60	0.501026	0.698	0.352	1.59806e-55
TNFRSF18	1.08916e-41	0.500939	0.191	0.037	3.24843e-37
LINC-PINT	5.53982e-60	0.500109	0.688	0.356	1.65225e-55
NDUFS5	9.49524e-75	0.49792	0.615	0.252	2.83195e-70
HERPUD1	3.72123e-57	0.497561	0.632	0.321	1.10986e-52
PTGES3	1.00477e-58	0.497106	0.759	0.422	2.99672e-54
S100A10	4.74599e-60	0.495106	0.662	0.325	1.41549e-55
ARID5B	4.9835e-64	0.493856	0.837	0.52	1.48633e-59
RPL8	9.35657e-73	0.493818	0.947	0.654	2.7906e-68
HMGCS1	1.57115e-49	0.492143	0.441	0.185	4.68596e-45
IDS	3.637e-63	0.491946	0.632	0.3	1.08474e-58
KLF2	0.201072	0.48751	0.492	0.529	1
PRDM1	1.1562e-50	0.484698	0.748	0.45	3.44836e-46
YPEL5	1.35555e-57	0.483237	0.663	0.332	4.04293e-53
THEMIS	1.34095e-64	0.482345	0.693	0.366	3.99938e-60
GLUL	2.9506e-39	0.475679	0.151	0.019	8.80016e-35
EZR	2.2935e-53	0.474778	0.822	0.559	6.84035e-49
LAPTM5	5.33673e-65	0.472529	0.548	0.225	1.59168e-60
OAZ1	6.21661e-66	0.472231	0.795	0.408	1.8541e-61
SOCS1	2.81356e-57	0.469821	0.565	0.252	8.39144e-53
HSPA4	4.04119e-55	0.468492	0.445	0.178	1.20528e-50
PLP2	6.85279e-66	0.466006	0.345	0.087	2.04384e-61
HNRNPLL	5.10465e-44	0.464665	0.385	0.16	1.52246e-39
CYTOR	2.30495e-41	0.464653	0.615	0.34	6.87451e-37
AC020916.1	1.25877e-59	0.462799	0.61	0.287	3.75427e-55
TOB1	3.49919e-55	0.462777	0.528	0.238	1.04363e-50
LEPROTL1	2.89455e-56	0.462703	0.813	0.481	8.63301e-52
RPL6	2.80213e-56	0.462338	0.957	0.726	8.35734e-52
AL360178.1	1.30899e-40	0.461686	0.128	0.006	3.90405e-36
GSPT1	2.26518e-61	0.461239	0.638	0.308	6.7559e-57
PSME1	1.26992e-61	0.460918	0.714	0.355	3.78752e-57
PDCD1	5.07535e-54	0.460588	0.258	0.057	1.51372e-49
NDFIP2	1.06514e-52	0.460173	0.171	0.011	3.17677e-48
SERTAD1	5.95236e-60	0.45435	0.403	0.135	1.77529e-55
CALM2	3.94094e-51	0.454342	0.814	0.49	1.17539e-46
MYL12B	1.12818e-53	0.453571	0.827	0.473	3.36481e-49
SLC7A5	2.40084e-59	0.453519	0.548	0.238	7.16051e-55
ANXA5	6.12576e-47	0.451273	0.295	0.092	1.82701e-42
ZFP36	9.28597e-51	0.449444	0.792	0.495	2.76954e-46
CD52	9.10174e-56	0.448855	0.801	0.445	2.71459e-51
BTG3	3.94946e-48	0.44825	0.541	0.262	1.17793e-43
IL32	9.88086e-57	0.446958	0.897	0.543	2.94697e-52
GNAS	3.06417e-43	0.445576	0.866	0.603	9.13887e-39
EID1	4.15134e-59	0.443462	0.574	0.256	1.23814e-54
CHN1	2.05587e-30	0.443291	0.122	0.017	6.13165e-26
ATP1B3	2.69705e-50	0.443234	0.65	0.348	8.04396e-46
TRMT112	1.30715e-68	0.442024	0.516	0.19	3.89857e-64
PKIA	6.30886e-40	0.441894	0.163	0.025	1.88162e-35
PSME2	1.10711e-54	0.440898	0.473	0.194	3.30196e-50
TXN	8.84191e-50	0.440848	0.353	0.124	2.6371e-45
MAST4	6.67625e-44	0.43936	0.231	0.055	1.99119e-39
ARHGDIB	1.63286e-53	0.438799	0.898	0.605	4.87001e-49
FXYD5	2.53722e-53	0.437793	0.599	0.295	7.56725e-49
2024-12-01	1.3935e-34	0.435888	0.189	0.048	4.15613e-30
EVL	2.74025e-20	0.435788	0.747	0.547	8.17279e-16
S100A4	2.63963e-46	0.435111	0.822	0.501	7.87271e-42
YWHAB	9.01228e-58	0.432643	0.716	0.373	2.68791e-53
ATP5MC2	8.879e-63	0.432048	0.732	0.367	2.64816e-58
RPS20	5.53068e-55	0.431932	0.923	0.594	1.64952e-50
APOBEC3G	2.35483e-40	0.431423	0.608	0.329	7.02329e-36
TEX14	1.03125e-30	0.43081	0.292	0.124	3.0757e-26
RPL19	8.70976e-51	0.430734	0.962	0.732	2.59769e-46
RBM3	1.65977e-60	0.430271	0.573	0.252	4.95026e-56
BCL2L11	1.09914e-37	0.425632	0.38	0.167	3.27818e-33
EIF1	1.15984e-60	0.425613	0.963	0.746	3.45921e-56
ITK	1.03376e-37	0.425156	0.809	0.578	3.08319e-33
EEF1D	8.28776e-55	0.425111	0.901	0.596	2.47182e-50
GRAMD1B	1.14711e-45	0.423925	0.323	0.11	3.42125e-41
RGS2	1.91306e-32	0.421241	0.464	0.243	5.70569e-28
CAMK4	2.9591e-55	0.42012	0.561	0.26	8.8255e-51
WAKMAR2	6.84322e-60	0.418508	0.462	0.173	2.04099e-55
ICOS	1.77417e-34	0.417578	0.415	0.202	5.29145e-30
SNRPB	3.91902e-60	0.417324	0.586	0.252	1.16885e-55
HSPA5	7.83929e-46	0.417201	0.522	0.254	2.33807e-41
ARL 3.00	9.26959e-47	0.416255	0.23	0.052	2.76466e-42
PPIA	1.37657e-50	0.415829	0.854	0.513	4.10561e-46
RPL23	5.53616e-61	0.415117	0.837	0.443	1.65116e-56
RPL4	1.0228e-51	0.415019	0.827	0.499	3.05049e-47
TOX	1.50474e-34	0.414705	0.631	0.389	4.4879e-30
RPSA	5.97964e-51	0.413537	0.931	0.639	1.78343e-46
RHOB	3.13087e-34	0.412511	0.161	0.032	9.33783e-30
RPL17	3.59557e-47	0.41204	0.959	0.743	1.07238e-42
WNK1	2.9735e-44	0.410858	0.756	0.47	8.86846e-40
DNAJB4	3.68914e-38	0.408612	0.225	0.064	1.10029e-33
LDLR	7.13322e-51	0.407996	0.39	0.143	2.12748e-46
NPM1	3.47903e-53	0.406985	0.854	0.515	1.03762e-48
IGFLR1	2.79344e-55	0.406878	0.252	0.049	8.33143e-51
ZFAND2A	8.03913e-32	0.406579	0.248	0.091	2.39767e-27
ASXL2	9.0931e-56	0.406079	0.55	0.245	2.71202e-51
GZMH	5.31495e-44	0.40607	0.74	0.432	1.58518e-39
MTHFD2	4.15367e-47	0.406011	0.361	0.133	1.23883e-42
SMC4	3.11816e-45	0.40407	0.498	0.235	9.29991e-41
TNFSF9	1.94363e-34	0.403338	0.304	0.122	5.79688e-30
EIF2AK3	1.56983e-31	0.402382	0.405	0.204	4.68202e-27
RPS8	1.40333e-45	0.401553	0.963	0.726	4.18542e-41
G3BP2	4.76564e-43	0.401343	0.661	0.377	1.42135e-38
IER5L	7.58132e-45	0.399953	0.25	0.064	2.26113e-40
COX8A	4.89673e-54	0.399431	0.531	0.232	1.46045e-49
STAT1	6.04473e-41	0.399226	0.401	0.177	1.80284e-36
CD2	3.67653e-42	0.398804	0.845	0.556	1.09653e-37
RPL18	6.48586e-54	0.397311	0.956	0.71	1.93441e-49
MAPRE2	9.6015e-34	0.397239	0.78	0.541	2.86365e-29
RPL15	6.81923e-49	0.396944	0.951	0.697	2.03384e-44
BST2	9.93903e-55	0.396935	0.426	0.158	2.96431e-50
LAIR2	2.01378e-43	0.39633	0.213	0.046	6.0061e-39
CYCS	1.39553e-44	0.394553	0.612	0.321	4.16216e-40
GABARAPL1	1.72648e-48	0.394329	0.569	0.274	5.14922e-44
ATP8B4	7.64001e-28	0.393286	0.287	0.124	2.27863e-23
IFI6	1.04465e-35	0.392919	0.192	0.048	3.11567e-31
STK17B	3.60139e-44	0.392555	0.927	0.696	1.07412e-39
AC016831.7	7.24118e-40	0.391646	0.508	0.261	2.15968e-35
BAG3	3.12235e-33	0.39148	0.171	0.039	9.31242e-29
DUSP10	5.91335e-46	0.391367	0.52	0.252	1.76366e-41
UBE2H	9.19717e-37	0.390577	0.679	0.408	2.74306e-32
AL096794.1	3.45404e-48	0.39004	0.308	0.093	1.03017e-43
H2AFZ	2.9111e-48	0.388785	0.598	0.294	8.68236e-44
ST3GAL1	7.2812e-44	0.388679	0.611	0.32	2.17162e-39
ITGA1	3.6128e-43	0.386955	0.265	0.075	1.07752e-38
SLC25A6	2.26653e-52	0.386711	0.677	0.338	6.75992e-48
CTSD	1.11764e-35	0.386334	0.128	0.012	3.33337e-31
EPSTI1	2.40144e-53	0.38547	0.393	0.139	7.16229e-49
CD226	1.91979e-52	0.380484	0.492	0.206	5.72577e-48
P2RY10	1.66847e-47	0.380323	0.317	0.104	4.97622e-43
CHCHD2	1.12787e-50	0.37812	0.787	0.433	3.36388e-46
RPS4Y1	3.90205e-55	0.374643	0.796	0.44	1.16379e-50
DDIT4	9.05197e-41	0.372867	0.647	0.364	2.69975e-36
RSBN1	4.06949e-49	0.372292	0.479	0.209	1.21373e-44
RPL9	5.85474e-46	0.371884	0.948	0.683	1.74618e-41
CYTIP	1.57296e-39	0.371868	0.895	0.648	4.69135e-35
BLOC1S1	1.83091e-48	0.371521	0.385	0.145	5.46068e-44
RPL13	1.03247e-41	0.370587	0.969	0.771	3.07935e-37
STIP1	1.20322e-52	0.370268	0.349	0.113	3.58859e-48
TNS3	1.79214e-36	0.369567	0.111	0.003	5.34507e-32
NAP1L4	2.68306e-30	0.369416	0.732	0.488	8.00223e-26
CD3G	8.88687e-47	0.369355	0.801	0.457	2.65051e-42
BPGM	1.40572e-30	0.368772	0.273	0.11	4.19255e-26
ATP2B1	1.47208e-27	0.368546	0.597	0.381	4.39049e-23
RPL18A	1.62033e-43	0.368453	0.958	0.709	4.83262e-39
APOBEC3C	6.79713e-42	0.367613	0.34	0.131	2.02724e-37
RACK1	1.51841e-50	0.367117	0.928	0.637	4.52866e-46
NAMPT	1.14309e-15	0.365743	0.244	0.133	3.40927e-11
SPRY1	2.00127e-28	0.364841	0.214	0.075	5.96877e-24
SUB1	1.61514e-40	0.363906	0.813	0.497	4.81715e-36
CD109	1.97051e-33	0.36386	0.115	0.009	5.87704e-29
RPL7A	5.10305e-43	0.363358	0.957	0.731	1.52199e-38
PBXIP1	5.16667e-46	0.363117	0.47	0.206	1.54096e-41
PDE4D	1.15343e-50	0.362635	0.579	0.276	3.44011e-46
BTF3	2.65339e-46	0.361403	0.836	0.5	7.91372e-42
SQSTM1	4.05314e-32	0.360797	0.726	0.483	1.20885e-27
DRAP1	4.12985e-52	0.36077	0.515	0.222	1.23173e-47
CIB1	1.24692e-52	0.360668	0.559	0.254	3.71895e-48
C17orf49	1.17908e-41	0.360091	0.298	0.102	3.51661e-37
H3F3B	8.43957e-37	0.359895	0.959	0.805	2.5171e-32
HMGB2	2.56275e-42	0.359715	0.603	0.324	7.64339e-38
NUSAP1	4.07255e-35	0.35915	0.23	0.073	1.21464e-30
PKM	4.92036e-42	0.35865	0.351	0.135	1.4675e-37
HLA-A	6.81055e-42	0.358315	0.969	0.785	2.03125e-37
ZNF331	9.32593e-48	0.357762	0.71	0.415	2.78146e-43
RPS14	1.03083e-38	0.357733	0.967	0.735	3.07446e-34
AC243829.1	3.77622e-49	0.355964	0.355	0.119	1.12626e-44
PVT1	1.78385e-43	0.355824	0.272	0.08	5.32034e-39
RAN	1.23192e-52	0.354182	0.537	0.231	3.6742e-48
RPS24	6.99255e-38	0.353908	0.966	0.747	2.08553e-33
OASL	5.41787e-36	0.353851	0.255	0.087	1.61588e-31
MAP4K3	2.29383e-25	0.353732	0.247	0.105	6.84135e-21
RPS18	1.17829e-38	0.352711	0.961	0.745	3.51426e-34
AHSA1	1.68761e-47	0.351757	0.366	0.134	5.03329e-43
IRF9	5.42119e-53	0.351323	0.315	0.09	1.61687e-48
NHS	1.05363e-40	0.351189	0.116	0.001	3.14244e-36
MPZL3	2.65419e-37	0.350315	0.352	0.147	7.91611e-33
CLEC2D	2.88867e-29	0.350225	0.833	0.59	8.61546e-25
NACA	3.70527e-42	0.350013	0.937	0.656	1.1051e-37
TUBA4A	8.48128e-40	0.349592	0.684	0.393	2.52954e-35
SIRPG	6.26424e-38	0.349487	0.202	0.05	1.86831e-33
ATP6V0C	1.91273e-48	0.349023	0.406	0.155	5.70471e-44
RGS10	3.69575e-41	0.347879	0.403	0.173	1.10226e-36
NDUFA4	3.89631e-49	0.346949	0.624	0.298	1.16208e-44
PLK3	3.85251e-55	0.346139	0.318	0.087	1.14901e-50
CEACAM21	3.01759e-29	0.346098	0.296	0.129	8.99995e-25
YBX1	4.57745e-55	0.344538	0.694	0.345	1.36523e-50
RPS27A	1.3386e-35	0.343951	0.97	0.768	3.99237e-31
LDHB	4.52535e-48	0.342446	0.5	0.218	1.34968e-43
RPS13	1.57759e-39	0.342363	0.946	0.66	4.70515e-35
UGP2	6.90511e-44	0.342271	0.443	0.192	2.05945e-39
ZEB1	1.28344e-35	0.341746	0.541	0.291	3.82786e-31
PFDN5	2.45122e-45	0.341518	0.867	0.526	7.31076e-41
PFKFB3	4.88411e-40	0.339894	0.386	0.162	1.45669e-35
DEDD2	8.38731e-49	0.339042	0.315	0.098	2.50151e-44
CD82	1.69853e-42	0.338658	0.184	0.032	5.06587e-38
ELOVL5	3.46265e-24	0.337859	0.643	0.424	1.03273e-19
CD6	2.08811e-51	0.33647	0.515	0.228	6.2278e-47
GABARAP	4.72208e-42	0.336461	0.419	0.179	1.40836e-37
CSGALNACT1	1.57068e-41	0.336143	0.296	0.096	4.68456e-37
EIF3K	1.83911e-47	0.335863	0.707	0.378	5.48514e-43
SLAMF1	3.86926e-48	0.335744	0.305	0.091	1.15401e-43
RPS16	6.92452e-36	0.335427	0.95	0.677	2.06524e-31
GSTO1	8.65488e-35	0.332557	0.208	0.06	2.58132e-30
MYO7A	1.23779e-48	0.33215	0.142	0.003	3.69172e-44
ARPC3	7.34286e-43	0.331318	0.744	0.403	2.19001e-38
PTTG1	1.91864e-41	0.330431	0.257	0.075	5.72236e-37
CHCHD10	2.98758e-42	0.330227	0.298	0.1	8.91046e-38
RPS7	5.36283e-37	0.330033	0.96	0.736	1.59947e-32
PARK7	3.73998e-44	0.329766	0.618	0.311	1.11545e-39
SPTAN1	2.57577e-38	0.329601	0.628	0.341	7.68222e-34
EEF1B2	3.37251e-44	0.32766	0.888	0.563	1.00585e-39
RPS11	5.03714e-39	0.32752	0.933	0.642	1.50233e-34
TGIF1	1.49474e-43	0.327129	0.321	0.109	4.45806e-39
CDK6	1.00991e-32	0.326823	0.439	0.219	3.01206e-28
ZEB2	7.00909e-26	0.32558	0.838	0.612	2.09046e-21
CCDC6	3.429e-41	0.325371	0.407	0.173	1.0227e-36
APRT	6.91684e-49	0.325281	0.562	0.261	2.06295e-44
EIF5	2.77743e-40	0.32484	0.697	0.395	8.28368e-36
ATP5F1D	1.22415e-52	0.324098	0.571	0.261	3.65102e-48
RPL29	4.40604e-38	0.323803	0.949	0.688	1.3141e-33
MORF4L2	1.40272e-34	0.323748	0.602	0.341	4.18362e-30
TPI1	2.15119e-44	0.32352	0.489	0.223	6.41592e-40
FAM3C	1.2984e-24	0.322912	0.28	0.129	3.87247e-20
CD5	2.17946e-41	0.322864	0.282	0.091	6.50025e-37
CD8B	2.82929e-45	0.321778	0.493	0.217	8.43836e-41
NDUFV2	3.95512e-43	0.320819	0.548	0.265	1.17961e-38
HIGD2A	1.05364e-44	0.320814	0.45	0.195	3.14248e-40
DNAJA4	6.07699e-18	0.320557	0.124	0.041	1.81246e-13
CD4	5.26525e-37	0.319643	0.134	0.013	1.57036e-32
RNASEK	1.19113e-42	0.319372	0.694	0.372	3.55254e-38
CORO1A	3.05147e-34	0.319098	0.723	0.427	9.101e-30
ZC3H12D	6.61743e-39	0.319002	0.191	0.041	1.97365e-34
TUBA1B	1.30654e-42	0.31781	0.493	0.229	3.89674e-38
TMEM154	2.5462e-34	0.317776	0.234	0.076	7.59405e-30
CD27	2.87928e-25	0.31753	0.211	0.081	8.58746e-21
CKS2	7.71354e-32	0.317074	0.337	0.149	2.30056e-27
CCT4	1.21858e-41	0.316804	0.485	0.227	3.63443e-37
CD40LG	2.97609e-33	0.316405	0.145	0.025	8.87618e-29
GLUD1	1.33174e-27	0.315626	0.444	0.24	3.97191e-23
PSMB3	2.5559e-46	0.315143	0.414	0.164	7.62299e-42
PBX4	6.52424e-40	0.31502	0.6	0.317	1.94585e-35
LYST	3.76351e-25	0.314832	0.719	0.482	1.12247e-20
COX4I1	1.57452e-40	0.314501	0.815	0.471	4.696e-36
MVB12B	8.22262e-46	0.312902	0.37	0.135	2.4524e-41
CSF1	3.1172e-19	0.312813	0.101	0.024	9.29705e-15
NAP1L1	8.66305e-37	0.312413	0.704	0.405	2.58376e-32
FAU	1.10866e-36	0.310623	0.959	0.719	3.30659e-32
SLC35F1	2.94873e-22	0.310145	0.109	0.023	8.79458e-18
RPS10	1.39961e-37	0.30923	0.927	0.614	4.17433e-33
PSMA7	3.92135e-49	0.308352	0.643	0.314	1.16954e-44
CD58	5.05258e-38	0.3076	0.463	0.22	1.50693e-33
AKAP13	3.19511e-25	0.307555	0.907	0.733	9.52941e-21
CASP8	1.22786e-26	0.307514	0.726	0.489	3.6621e-22
CYBA	4.18529e-33	0.306951	0.867	0.574	1.24826e-28
MIR222HG	7.66499e-26	0.306523	0.258	0.11	2.28608e-21
RPS3	5.50456e-32	0.306186	0.966	0.772	1.64174e-27
RPS25	2.40492e-32	0.305478	0.956	0.715	7.17267e-28
EML4	1.69169e-42	0.305166	0.841	0.543	5.04547e-38
AC044849.1	6.32787e-45	0.303295	0.326	0.109	1.88729e-40
STAT5B	2.62959e-34	0.30328	0.591	0.328	7.84274e-30
NBDY	4.15373e-38	0.303116	0.389	0.169	1.23885e-33
SGPP2	4.21898e-34	0.303084	0.113	0.008	1.25831e-29
LRPAP1	2.86073e-45	0.302917	0.302	0.096	8.53211e-41
MRPL1	6.65331e-24	0.302696	0.436	0.248	1.98435e-19
EIF3F	1.2247e-48	0.302606	0.611	0.293	3.65268e-44
PEBP1	2.97396e-47	0.302465	0.44	0.178	8.86984e-43
ITGB1	2.4924e-31	0.301794	0.769	0.508	7.43357e-27
UBA52	6.57919e-33	0.301504	0.928	0.646	1.96224e-28
UBE2S	2.95796e-38	0.301014	0.533	0.267	8.82212e-34
RPL26	7.60269e-29	0.300153	0.961	0.75	2.2675e-24
NEU1	2.08349e-36	0.299682	0.278	0.097	6.21401e-32
RPL24	1.51707e-35	0.299526	0.952	0.701	4.52466e-31
RBM8A	3.21683e-45	0.299457	0.599	0.301	9.59419e-41
MAGT1	1.20744e-33	0.299443	0.457	0.23	3.6012e-29
ODC1	1.32821e-35	0.295907	0.43	0.203	3.96138e-31
PNRC1	1.88751e-31	0.295548	0.842	0.563	5.62951e-27
CCNI	1.82545e-35	0.294987	0.72	0.423	5.44441e-31
AC016831.5	2.1616e-39	0.294715	0.3	0.106	6.44697e-35
FAM177A1	3.96873e-35	0.294207	0.605	0.337	1.18367e-30
ELF1	3.30931e-24	0.293401	0.907	0.73	9.87e-20
PSMB8	2.55237e-40	0.293367	0.549	0.27	7.61246e-36
RPS4X	2.36665e-35	0.293274	0.955	0.727	7.05852e-31
RPL11	1.36951e-29	0.292951	0.965	0.766	4.08458e-25
COX5A	3.54295e-44	0.292916	0.395	0.155	1.05669e-39
PTPN7	6.76068e-43	0.291931	0.502	0.238	2.01637e-38
ADGRE5	2.31668e-32	0.291381	0.884	0.668	6.9095e-28
CFAP20	3.87128e-39	0.290104	0.234	0.064	1.15461e-34
BTN3A2	8.94287e-53	0.289787	0.524	0.223	2.66721e-48
JMY	6.69736e-18	0.289779	0.48	0.299	1.99749e-13
MT2A	7.16513e-29	0.288839	0.424	0.218	2.137e-24
STAT3	8.97779e-39	0.288808	0.747	0.458	2.67763e-34
GBP1	3.10634e-31	0.288706	0.209	0.066	9.26467e-27
NOP53	7.74819e-42	0.288669	0.743	0.433	2.3109e-37
ZNRF1	8.98264e-39	0.288661	0.186	0.037	2.67907e-34
LPIN2	2.01175e-33	0.288562	0.657	0.383	6.00005e-29
ZCRB1	1.13591e-36	0.288562	0.276	0.097	3.38786e-32
DUSP16	3.1959e-30	0.2882	0.404	0.2	9.53178e-26
RNF115	1.35268e-37	0.287911	0.661	0.375	4.03438e-33
TSEN54	4.17738e-42	0.287363	0.413	0.175	1.2459e-37
MBD2	1.79336e-39	0.285119	0.414	0.18	5.34868e-35
ATF7IP	4.57642e-32	0.285062	0.831	0.585	1.36492e-27
CYP51A1	4.97718e-37	0.284743	0.382	0.166	1.48444e-32
MGST3	1.34687e-41	0.284292	0.27	0.084	4.01704e-37
DPP7	6.15805e-46	0.284218	0.347	0.12	1.83664e-41
IFNG	7.08958e-37	0.284177	0.637	0.361	2.11447e-32
GCHFR	7.42844e-39	0.283456	0.159	0.023	2.21553e-34
PPP1CB	3.17662e-25	0.283371	0.644	0.419	9.47427e-21
LRRFIP1	3.27737e-26	0.282475	0.706	0.463	9.77477e-22
ADAM19	4.21036e-32	0.282317	0.23	0.075	1.25574e-27
BTD	1.14882e-37	0.282079	0.348	0.14	3.42634e-33
RPS15	1.55411e-30	0.281395	0.961	0.728	4.63513e-26
PARD6G	3.1495e-39	0.280972	0.195	0.041	9.39337e-35
MRPS6	2.04184e-28	0.280711	0.374	0.182	6.08979e-24
RSRC2	4.69839e-33	0.279974	0.673	0.393	1.40129e-28
UTS2	4.42171e-42	0.279694	0.129	0.005	1.31877e-37
SIPA1L1	9.19875e-18	0.279508	0.484	0.315	2.74353e-13
AC013652.1	1.58303e-26	0.279462	0.147	0.037	4.72138e-22
CDKN1A	6.02499e-33	0.279392	0.192	0.051	1.79695e-28
RAB3GAP1	2.29141e-27	0.279169	0.197	0.066	6.83413e-23
GOLGB1	1.15087e-41	0.278931	0.541	0.27	3.43247e-37
AC002331.1	5.41098e-35	0.278843	0.11	0.005	1.61383e-30
SRP14	1.18562e-34	0.278825	0.775	0.452	3.5361e-30
CCND2	1.66997e-35	0.278537	0.521	0.262	4.98068e-31
TNFSF10	1.14832e-31	0.278181	0.238	0.082	3.42486e-27
POLR1E	1.15634e-31	0.278072	0.185	0.05	3.44878e-27
EIF5A	1.16767e-36	0.277901	0.392	0.173	3.48259e-32
WDR61	1.45291e-27	0.277706	0.2	0.068	4.33331e-23
FOXO1	9.9589e-28	0.276837	0.696	0.446	2.97024e-23
BUB3	1.13517e-39	0.276756	0.494	0.237	3.38564e-35
TUBB4B	1.32112e-36	0.276073	0.385	0.169	3.94023e-32
GSTK1	7.18888e-43	0.275313	0.468	0.209	2.14408e-38
KIF13B	2.30763e-19	0.275119	0.626	0.423	6.8825e-15
MZT2B	7.84626e-43	0.274705	0.621	0.313	2.34015e-38
RPS12	2.44912e-24	0.274275	0.965	0.761	7.3045e-20
GADD45G	1.27534e-30	0.273887	0.121	0.016	3.80369e-26
ARPC2	5.47257e-30	0.273804	0.85	0.566	1.63219e-25
CCDC141	5.98877e-29	0.272117	0.134	0.026	1.78615e-24
PGAM1	1.25171e-41	0.272069	0.441	0.196	3.73322e-37
SMAP2	3.43962e-20	0.271618	0.838	0.681	1.02587e-15
PBDC1	9.06318e-34	0.271567	0.248	0.085	2.70309e-29
CALM1	2.84762e-26	0.271403	0.94	0.706	8.49304e-22
TMSB10	3.95448e-32	0.271113	0.924	0.618	1.17942e-27
LINC01934	7.63242e-27	0.27056	0.518	0.299	2.27637e-22
SAP18	4.95305e-41	0.27034	0.583	0.29	1.47725e-36
RHBDD2	4.57359e-36	0.269947	0.193	0.047	1.36407e-31
SLC25A3	1.19568e-37	0.269463	0.559	0.285	3.5661e-33
NOP58	1.97778e-30	0.269396	0.687	0.417	5.89873e-26
PMAIP1	1.37469e-21	0.268998	0.467	0.28	4.10002e-17
DNAJB6	1.80317e-20	0.268221	0.764	0.532	5.37795e-16
RPS6	1.50158e-25	0.268072	0.96	0.738	4.47846e-21
LINC00963	3.34857e-37	0.267964	0.165	0.029	9.9871e-33
SPCS1	7.28094e-44	0.267596	0.506	0.227	2.17154e-39
AIP	6.40132e-39	0.267017	0.343	0.134	1.90919e-34
LINC00910	1.24026e-38	0.266938	0.386	0.163	3.69907e-34
TIAM1	3.04836e-26	0.266755	0.119	0.021	9.09174e-22
ARL6IP5	5.9969e-33	0.264644	0.689	0.405	1.78858e-28
SNAP47	8.4854e-27	0.264481	0.183	0.058	2.53077e-22
RHOH	8.29538e-34	0.264371	0.861	0.598	2.4741e-29
EVI2B	2.54997e-44	0.26427	0.528	0.243	7.60528e-40
RGS16	1.58378e-22	0.263339	0.107	0.021	4.72363e-18
ATP6V1F	5.8216e-37	0.262789	0.287	0.102	1.73629e-32
RABAC1	2.12715e-43	0.262006	0.546	0.261	6.34421e-39
KPNA2	1.24557e-33	0.261675	0.356	0.158	3.7149e-29
APBA2	5.43858e-46	0.260531	0.526	0.246	1.62206e-41
NDUFA13	1.36748e-42	0.260273	0.636	0.319	4.07852e-38
BTG2	3.80827e-20	0.258514	0.758	0.534	1.13582e-15
MSMO1	2.47651e-25	0.258006	0.178	0.059	7.38619e-21
HINT1	1.39722e-33	0.257973	0.778	0.455	4.16722e-29
C12orf57	1.5989e-41	0.257811	0.629	0.321	4.76872e-37
LY6E	5.08484e-32	0.25744	0.446	0.225	1.51655e-27
PTPRC	6.54774e-33	0.257267	0.995	0.927	1.95286e-28
PPA1	1.14219e-30	0.255993	0.365	0.168	3.40659e-26
CPNE7	2.19584e-33	0.255559	0.118	0.011	6.5491e-29
CD70	3.42213e-23	0.255215	0.18	0.064	1.02065e-18
TRERF1	1.00666e-25	0.255153	0.599	0.367	3.00236e-21
RADX	3.93029e-21	0.255048	0.148	0.048	1.17221e-16
CARD16	4.16558e-33	0.254944	0.42	0.202	1.24238e-28
YWHAZ	7.53536e-25	0.25399	0.877	0.623	2.24742e-20
ACTA2	5.5667e-35	0.251961	0.173	0.037	1.66027e-30
TPT1	2.93063e-24	0.251653	0.966	0.762	8.74062e-20
MBNL2	1.79676e-23	0.250823	0.545	0.329	5.35882e-19
TCP1	8.02122e-37	0.250621	0.412	0.185	2.39233e-32
SLA2	4.79162e-31	0.250443	0.537	0.287	1.4291e-26
ISG20	2.49806e-17	0.250223	0.806	0.596	7.45047e-13
MED29	0.000113317	-0.250095	0.255	0.176	1
SNHG6	0.0166171	-0.250166	0.647	0.457	1
TTC14	0.000325041	-0.250166	0.293	0.207	1
SRRM2	0.0475051	-0.250223	0.68	0.505	1
AC008771.1	0.541005	-0.250297	0.101	0.09	1
PRKCE	0.000698434	-0.250433	0.248	0.18	1
SP4	0.0297901	-0.25048	0.243	0.188	1
ZNF33A	0.027322	-0.250496	0.281	0.216	1
YTHDC1	0.0321231	-0.250894	0.513	0.382	1
TNRC18	0.121971	-0.250974	0.167	0.135	1
ANAPC5	0.0115643	-0.251046	0.33	0.248	1
SPPL3	0.0037304	-0.251057	0.387	0.287	1
DSTYK	0.626067	-0.251164	0.121	0.108	1
ZFC3H1	0.0280663	-0.25124	0.37	0.285	1
ACSS1	0.830799	-0.25146	0.128	0.116	1
AC104316.1	0.314984	-0.251529	0.173	0.146	1
UBE2G1	0.00358718	-0.251902	0.426	0.314	1
MAP3K4	0.0128467	-0.252187	0.213	0.162	1
CREBRF	0.00240823	-0.252389	0.448	0.323	1
PRKDC	3.6572e-05	-0.252411	0.429	0.297	1
FKBP11	0.0573771	-0.252559	0.365	0.28	1
LRIG1	0.848142	-0.252655	0.147	0.138	1
PTPN2	0.0352545	-0.252671	0.395	0.303	1
RBM14	0.0465152	-0.252703	0.188	0.147	1
AVL9	0.236392	-0.252767	0.184	0.155	1
SFI1	0.0042385	-0.252956	0.261	0.194	1
C1GALT1	0.00681072	-0.252958	0.267	0.2	1
MIATNB	0.272679	-0.253106	0.117	0.098	1
PCID2	0.550407	-0.253222	0.179	0.156	1
MT-ATP6	4.28104e-08	-0.253279	0.991	0.973	0.00127682
ANKRD27	0.244997	-0.253324	0.124	0.104	1
SLC25A26	0.00184531	-0.253361	0.286	0.21	1
SYTL2	0.233308	-0.254428	0.504	0.404	1
FO393401.1	0.780644	-0.254451	0.155	0.14	1
CLSTN1	0.0757937	-0.254757	0.242	0.194	1
RELCH	0.00123099	-0.255025	0.255	0.183	1
GPBP1L1	9.63324e-05	-0.255089	0.377	0.263	1
NSF	0.699498	-0.255141	0.164	0.147	1
RB1	0.00144578	-0.255206	0.393	0.285	1
RAB3GAP2	5.94185e-05	-0.255221	0.329	0.231	1
PHACTR2	0.00570302	-0.255236	0.386	0.299	1
TG	0.0225078	-0.255595	0.434	0.328	1
CDC73	0.000611104	-0.255816	0.388	0.28	1
THOC1	0.037535	-0.255824	0.233	0.181	1
STARD3NL	0.461034	-0.256254	0.247	0.21	1
POM121	0.00872387	-0.256322	0.264	0.199	1
ZNF207	0.00298183	-0.25664	0.45	0.324	1
PARP15	0.00748471	-0.256762	0.313	0.23	1
DENND11	0.797446	-0.256929	0.106	0.097	1
CCNY	0.00194669	-0.257161	0.427	0.318	1
PRKX-AS1	0.0940073	-0.257262	0.091	0.102	1
KSR1	0.070312	-0.257279	0.143	0.114	1
SETD2	0.012891	-0.257422	0.541	0.402	1
WDR20	0.000569527	-0.257843	0.27	0.191	1
ALKBH5	0.0618138	-0.258202	0.213	0.168	1
CDKAL1	0.0766165	-0.258319	0.492	0.383	1
RHOT1	0.586245	-0.258486	0.107	0.105	1
RETREG3	0.220613	-0.258486	0.182	0.151	1
MDN1	0.00662333	-0.258509	0.21	0.157	1
SLC44A2	0.0395837	-0.258572	0.209	0.163	1
FILIP1L	0.757052	-0.258811	0.118	0.109	1
SYF2	0.0216927	-0.258868	0.5	0.368	1
TMEM135	0.240575	-0.259046	0.209	0.176	1
SLC25A42	0.939716	-0.259121	0.107	0.101	1
GAS7	0.541999	-0.259173	0.208	0.183	1
R3HDM2	4.18363e-05	-0.259195	0.513	0.359	1
EIF4E3	0.000399509	-0.259204	0.251	0.178	1
SPCS3	0.054	-0.259357	0.365	0.28	1
AP1G1	0.0326729	-0.259382	0.29	0.225	1
ARGLU1	0.269409	-0.259483	0.637	0.491	1
CERK	0.318356	-0.259773	0.185	0.155	1
ALOX12-AS1	0.0511704	-0.260085	0.159	0.124	1
EFR3A	0.00051124	-0.260404	0.317	0.227	1
DOCK9	0.0241584	-0.260544	0.223	0.172	1
ANKRD44	0.205489	-0.260741	0.827	0.69	1
MAPK8	0.164455	-0.260934	0.375	0.309	1
AC118549.1	0.00377711	-0.261682	0.239	0.176	1
SNX13	0.00612318	-0.261706	0.193	0.143	1
ICAM1	0.790649	-0.261799	0.11	0.107	1
PCCA	0.000977605	-0.261935	0.229	0.165	1
WDR26	0.0568239	-0.262005	0.495	0.377	1
YIPF4	0.0111911	-0.262223	0.205	0.152	1
SNX29	0.00475328	-0.262224	0.207	0.153	1
SETX	0.0211246	-0.262378	0.534	0.393	1
ZAP70	0.0214017	-0.262393	0.296	0.225	1
MYO1G	0.118556	-0.262503	0.242	0.196	1
PHKB	0.0116186	-0.262934	0.243	0.184	1
KPNA1	0.00354246	-0.262945	0.343	0.254	1
UBR4	0.00570196	-0.262968	0.361	0.265	1
NMRAL1	0.151421	-0.263114	0.192	0.156	1
KTN1	0.0418265	-0.263234	0.524	0.393	1
AC005920.2	0.56238	-0.263339	0.143	0.127	1
ASCC3	0.0137878	-0.263789	0.423	0.314	1
AC097376.3	0.592714	-0.264168	0.116	0.104	1
HLCS	0.00803214	-0.264211	0.196	0.147	1
DENND2D	0.408234	-0.264271	0.193	0.165	1
PPIL2	0.0135931	-0.264558	0.2	0.151	1
WDPCP	0.0433744	-0.265066	0.201	0.159	1
ATRX	0.382736	-0.265088	0.652	0.508	1
PDSS2	0.0130854	-0.265276	0.23	0.175	1
SATB1-AS1	0.520566	-0.265328	0.104	0.092	1
ZNF700	0.764696	-0.265537	0.122	0.117	1
DDX17	0.287301	-0.265607	0.628	0.482	1
SUPV3L1	0.0726951	-0.265642	0.244	0.192	1
WIPI1	7.52422e-05	-0.26593	0.071	0.102	1
LINC01089	0.0120937	-0.266255	0.087	0.105	1
EXT1	0.0252932	-0.266733	0.243	0.191	1
SLFN13	0.278045	-0.266851	0.117	0.098	1
AC068282.1	0.000564613	-0.266946	0.31	0.221	1
SLC20A2	0.0697569	-0.267095	0.236	0.187	1
STAG2	0.128748	-0.267133	0.609	0.454	1
HIBADH	0.695238	-0.267149	0.122	0.119	1
NMT2	0.211551	-0.267261	0.168	0.14	1
MINDY3	0.643886	-0.267488	0.159	0.14	1
UPF2	0.0547736	-0.268005	0.316	0.247	1
DOP1A	0.146514	-0.268116	0.2	0.164	1
ZCCHC17	0.0701729	-0.268203	0.298	0.234	1
SUMF1	0.292635	-0.268508	0.165	0.142	1
PARP11	0.150825	-0.268528	0.148	0.122	1
ATP2A3	0.0239894	-0.268623	0.23	0.178	1
POU2F1	0.0697113	-0.268673	0.267	0.215	1
RASA2	0.204467	-0.268677	0.777	0.642	1
SETD5	0.0670697	-0.268748	0.384	0.297	1
PIK3R1	0.195633	-0.269014	0.716	0.623	1
ACACA	0.875627	-0.269044	0.123	0.116	1
TRAK1	0.705014	-0.269242	0.17	0.151	1
USP47	0.427541	-0.26926	0.567	0.453	1
COP 1	0.00161888	-0.26946	0.482	0.353	1
AL139022.1	0.542845	-0.269478	0.152	0.132	1
NGLY1	0.0263214	-0.269639	0.302	0.234	1
AC006059.1	0.631974	-0.269668	0.154	0.147	1
GIGYF2	0.0158246	-0.269752	0.314	0.239	1
PSMA3-AS1	0.00182949	-0.269758	0.264	0.191	1
MBNL1-AS1	0.287654	-0.269778	0.1	0.106	1
ZDHHC20	0.0470508	-0.270027	0.43	0.336	1
TNKS	0.000415422	-0.270333	0.353	0.253	1
EXOC6	0.00482221	-0.270732	0.218	0.16	1
ZER1	0.871559	-0.271359	0.117	0.111	1
INKA2	0.426094	-0.271372	0.155	0.133	1
MBD5	0.0518968	-0.271384	0.454	0.359	1
ZBED4	4.79586e-05	-0.27161	0.397	0.274	1
KLHL28	0.0063574	-0.271643	0.295	0.22	1
MOB3A	0.0435124	-0.271969	0.315	0.244	1
KIAA0355	0.280348	-0.272048	0.176	0.149	1
IQSEC1	0.00607812	-0.272233	0.306	0.229	1
NCOA3	0.0957777	-0.273181	0.456	0.359	1
PI4KA	0.00139768	-0.273192	0.341	0.246	1
PTAR1	0.0114369	-0.273205	0.219	0.164	1
PRKX	0.138255	-0.273219	0.448	0.352	1
PJA2	0.0338622	-0.273423	0.387	0.294	1
MAP3K5	0.0452916	-0.273909	0.41	0.319	1
ATG16L1	0.0654109	-0.274344	0.26	0.205	1
UVRAG	0.000357114	-0.274433	0.355	0.252	1
TNIK	0.178242	-0.274464	0.532	0.423	1
IREB2	0.0640842	-0.274467	0.201	0.158	1
RABGEF1	0.0125269	-0.274559	0.442	0.334	1
LPAR6	0.961526	-0.274634	0.164	0.15	1
NCOA6	0.337455	-0.275021	0.196	0.166	1
MAP3K7	0.557424	-0.275048	0.141	0.124	1
PKN1	0.157097	-0.275259	0.249	0.202	1
HDAC4	5.52999e-05	-0.275278	0.361	0.247	1
LONP2	0.043784	-0.27558	0.251	0.194	1
EFHD2	0.0605743	-0.275589	0.452	0.343	1
RAD51B	0.00989993	-0.275805	0.361	0.281	1
PPP1R12B	0.0389244	-0.276049	0.23	0.18	1
ADARB1	0.655639	-0.276108	0.147	0.131	1
ZFAND6	0.0185727	-0.276192	0.483	0.359	1
MAN2A1	0.0657153	-0.276462	0.377	0.296	1
ZNF544	0.00916019	-0.27654	0.128	0.093	1
CBFA2T2	0.00497158	-0.276546	0.297	0.223	1
DTNBP1	0.0308611	-0.276864	0.194	0.15	1
SLC16A3	0.69665	-0.27714	0.165	0.156	1
NKTR	0.00828452	-0.277614	0.572	0.414	1
MEGF9	0.685307	-0.278093	0.17	0.153	1
URI1	0.000887162	-0.278197	0.442	0.317	1
AC079781.5	0.00610409	-0.278537	0.306	0.227	1
TCHP	0.108846	-0.278802	0.161	0.129	1
EP300	1.32491e-05	-0.279554	0.391	0.261	0.395154
TENT4B	0.868437	-0.279566	0.349	0.312	1
TTC37	0.00209422	-0.279616	0.229	0.165	1
WDR33	0.0157122	-0.279936	0.473	0.345	1
RUFY2	0.484471	-0.27996	0.129	0.127	1
HIP1	0.002347	-0.280182	0.185	0.135	1
SEC63	0.0509206	-0.280348	0.296	0.231	1
PRKRIP1	0.0134084	-0.281102	0.249	0.187	1
VWA8	0.0287145	-0.282535	0.244	0.19	1
YAF2	0.117089	-0.282543	0.42	0.332	1
SMURF1	0.117659	-0.283075	0.239	0.194	1
KIAA1109	0.00257525	-0.283135	0.492	0.354	1
RIN3	0.13531	-0.283302	0.324	0.261	1
GOLGA8B	0.0639515	-0.283784	0.203	0.159	1
TRIM24	0.762749	-0.283956	0.197	0.174	1
TBC1D1	0.0121008	-0.283982	0.337	0.254	1
ANKH	0.0442631	-0.284071	0.229	0.18	1
TBC1D19	0.240137	-0.284271	0.172	0.144	1
FRYL	0.00654969	-0.284386	0.533	0.39	1
KIAA2026	9.76927e-05	-0.284681	0.371	0.254	1
KCNQ5	0.613954	-0.284754	0.138	0.126	1
ARAP2	0.821069	-0.284942	0.629	0.492	1
CTDP1	0.749985	-0.285694	0.156	0.148	1
PPP6R3	0.113372	-0.285925	0.569	0.432	1
ATXN2	0.026006	-0.286027	0.235	0.18	1
MTMR12	0.122119	-0.286153	0.273	0.221	1
ARHGEF18	0.572358	-0.286287	0.159	0.14	1
IMMP2L	0.0330855	-0.286553	0.255	0.203	1
ARFGEF1	0.102844	-0.28697	0.467	0.358	1
KDM4B	0.100271	-0.287172	0.222	0.176	1
MAP3K3	0.165535	-0.287237	0.233	0.189	1
RB1CC1	0.0258359	-0.287257	0.376	0.286	1
KLRC3	0.392461	-0.287291	0.185	0.183	1
ZBTB10	0.299549	-0.287374	0.164	0.164	1
USP24	0.00623989	-0.28743	0.346	0.255	1
PSPC1	0.132666	-0.287576	0.45	0.351	1
PDS5B	0.0129528	-0.287815	0.367	0.276	1
LUC7L	0.145681	-0.287865	0.293	0.232	1
PCED1B	0.210129	-0.288181	0.501	0.397	1
DMXL1	0.127045	-0.288192	0.241	0.192	1
TMEM71	0.370702	-0.288281	0.282	0.236	1
MSL2	0.145527	-0.288375	0.433	0.338	1
PPP2R5E	0.0184677	-0.28877	0.385	0.291	1
THUMPD3-AS1	0.245528	-0.289251	0.297	0.242	1
ABCB1	0.521109	-0.289388	0.246	0.229	1
ATG2B	0.432186	-0.289551	0.17	0.147	1
PARG	0.0784322	-0.289591	0.156	0.123	1
PRH1	0.636857	-0.289646	0.107	0.104	1
BCL6	0.213811	-0.289938	0.234	0.191	1
USP25	0.00234958	-0.290116	0.431	0.315	1
NCR3	0.290727	-0.290133	0.119	0.121	1
MECP2	0.0483573	-0.290502	0.596	0.444	1
FAM49A	0.000390015	-0.290659	0.072	0.1	1
PRKCQ	0.76724	-0.290829	0.66	0.516	1
PBX3	0.00480194	-0.291087	0.178	0.132	1
OGA	0.031319	-0.291558	0.548	0.409	1
ARSG	0.102743	-0.291624	0.191	0.151	1
CCDC69	0.664071	-0.291702	0.264	0.226	1
FBXO42	0.628828	-0.292098	0.215	0.187	1
SLC25A36	0.0417941	-0.292514	0.283	0.217	1
FAM168A	0.574283	-0.292539	0.165	0.147	1
SIDT1	0.225514	-0.292583	0.373	0.301	1
TCP11L2	0.571686	-0.292628	0.146	0.14	1
USP9Y	0.0645336	-0.292659	0.465	0.354	1
N4BP2L2	0.816443	-0.292998	0.712	0.565	1
PTK2B	0.291941	-0.293023	0.352	0.291	1
AC104365.1	0.00667491	-0.293442	0.253	0.188	1
DNAJC5	0.438363	-0.293471	0.147	0.145	1
SRSF5	0.0502747	-0.29372	0.727	0.595	1
GALNT10	0.000188927	-0.294731	0.345	0.241	1
SPTLC2	0.385689	-0.294911	0.141	0.14	1
PTPRA	0.0909096	-0.295617	0.559	0.424	1
MIA2	0.0171117	-0.29569	0.32	0.242	1
H1FX	4.87101e-05	-0.296081	0.409	0.284	1
MTFR1	0.109398	-0.297088	0.255	0.205	1
PIAS2	0.419775	-0.297451	0.161	0.156	1
PPP2R5C	2.27259e-11	-0.297641	0.925	0.857	6.778e-07
DMTF1	0.178801	-0.297676	0.315	0.252	1
UBE2Q2	0.258561	-0.297746	0.244	0.202	1
HMBOX1	0.0223068	-0.297753	0.254	0.196	1
STRN3	0.00716619	-0.297958	0.281	0.21	1
GALC	0.17625	-0.298046	0.124	0.129	1
GSK3B	0.0684889	-0.298175	0.42	0.326	1
PPP3CB	0.0334023	-0.298244	0.23	0.177	1
CCDC7	0.0487225	-0.298522	0.203	0.16	1
CCDC91	0.0873851	-0.298587	0.565	0.432	1
CHD7	0.472763	-0.298944	0.1	0.101	1
FAM53B	0.0129333	-0.299197	0.318	0.241	1
OXR1	0.231072	-0.299238	0.185	0.153	1
DLEU1	9.09846e-05	-0.300166	0.344	0.24	1
DIPK1A	0.0028713	-0.300412	0.365	0.274	1
CD38	5.67788e-05	-0.300545	0.071	0.104	1
ERICH1	0.0701451	-0.300662	0.304	0.236	1
NFIA	0.56013	-0.300704	0.109	0.097	1
TPST2	0.814816	-0.300871	0.23	0.209	1
ARRDC3	0.15462	-0.301445	0.439	0.346	1
DDHD1	0.324814	-0.301478	0.375	0.308	1
CYREN	0.553092	-0.301566	0.125	0.122	1
RBM26	0.000352361	-0.301644	0.328	0.23	1
KDM6A	0.508606	-0.301707	0.525	0.415	1
CTDSPL2	0.210821	-0.302112	0.336	0.267	1
MGMT	0.177705	-0.30227	0.186	0.154	1
MYCBP2-AS1	0.682581	-0.302464	0.129	0.123	1
STX7	0.0130898	-0.302863	0.084	0.102	1
ARMH4	0.873656	-0.302915	0.188	0.168	1
GAK	0.0129986	-0.303252	0.247	0.187	1
PRKAG2	0.209341	-0.303429	0.226	0.186	1
PPM1A	0.475351	-0.303742	0.26	0.22	1
MTMR3	0.571101	-0.304016	0.235	0.2	1
ERCC5	0.00614117	-0.304034	0.304	0.221	1
TOP2B	0.00620609	-0.304146	0.413	0.304	1
AGO4	0.177578	-0.304412	0.118	0.124	1
HIVEP2	0.0775301	-0.304984	0.471	0.369	1
CLINT1	0.298721	-0.305107	0.373	0.3	1
AKNA	0.00827839	-0.305232	0.719	0.624	1
CHKA	0.000924408	-0.305235	0.075	0.102	1
POLR2J3	0.025027	-0.305441	0.223	0.17	1
PKN2	0.116592	-0.305464	0.388	0.305	1
UBR3	0.0179065	-0.305577	0.314	0.236	1
KDM2B	0.0617139	-0.306075	0.362	0.281	1
USP48	0.102554	-0.306132	0.321	0.252	1
LINC00299	0.00743329	-0.306206	0.322	0.243	1
CBR4	0.637569	-0.306599	0.121	0.117	1
ABL1	0.0484654	-0.306642	0.225	0.178	1
TTC21B	0.800327	-0.307033	0.17	0.158	1
RRBP1	0.119576	-0.30747	0.219	0.177	1
ZNF236	0.393875	-0.307475	0.152	0.131	1
RHD	3.48881e-07	-0.307585	0.06	0.1	0.0104054
SCFD1	0.0867633	-0.308147	0.343	0.269	1
NPEPPS	0.169981	-0.308262	0.292	0.234	1
SENP7	0.00315023	-0.308274	0.344	0.252	1
RNF13	0.230082	-0.308328	0.157	0.159	1
NR4A2	0.657746	-0.308551	0.657	0.512	1
KIDINS220	0.270413	-0.308636	0.288	0.238	1
HIST1H2AG	0.000119519	-0.309107	0.078	0.109	1
SMAD4	0.282318	-0.30932	0.267	0.218	1
FER	0.773139	-0.309687	0.128	0.116	1
PHF3	0.00607762	-0.310054	0.435	0.313	1
LTN1	0.177878	-0.310251	0.194	0.158	1
CTBP1	0.342767	-0.31066	0.165	0.162	1
KLF3	0.135967	-0.310734	0.301	0.292	1
XKR6	0.0483827	-0.310957	0.231	0.18	1
COMMD10	0.0986484	-0.311056	0.279	0.226	1
RAB29	0.282499	-0.3115	0.209	0.202	1
TRIM33	0.52811	-0.311692	0.379	0.311	1
PATJ	0.108252	-0.311697	0.155	0.125	1
SNHG9	0.000195528	-0.31233	0.129	0.164	1
AL021707.1	0.561191	-0.312379	0.141	0.137	1
ADD1	0.0221898	-0.31264	0.382	0.283	1
LENG8	0.000159413	-0.312727	0.086	0.117	1
AC009093.2	0.5141	-0.31315	0.102	0.102	1
MAX	0.304969	-0.313192	0.453	0.357	1
ELP4	0.477924	-0.31348	0.214	0.185	1
ABHD2	0.342708	-0.313678	0.267	0.222	1
SSBP2	0.257772	-0.313807	0.146	0.149	1
VPS13A	0.229221	-0.313886	0.293	0.237	1
ABHD17A	0.535952	-0.313974	0.508	0.391	1
PRR5	0.478442	-0.314081	0.195	0.167	1
FCRL6	0.0793736	-0.314441	0.151	0.16	1
BBX	0.325898	-0.314785	0.538	0.424	1
ZNF433-AS1	0.663348	-0.315134	0.241	0.209	1
ANKIB1	0.361539	-0.315261	0.342	0.281	1
POLG2	0.571185	-0.31549	0.126	0.123	1
PILRB	0.556823	-0.315668	0.169	0.16	1
SIPA1L3	0.0603026	-0.315967	0.152	0.119	1
RGS3	0.00286499	-0.316055	0.086	0.109	1
ITSN2	0.251354	-0.316146	0.537	0.415	1
NIN	0.00169574	-0.316617	0.399	0.289	1
AC074032.1	0.375867	-0.318157	0.209	0.176	1
ARHGAP35	0.00283931	-0.318304	0.262	0.191	1
FOXK1	0.863701	-0.318394	0.156	0.141	1
MYO9A	0.0539481	-0.318711	0.234	0.183	1
USP28	0.814342	-0.319379	0.219	0.193	1
FAR1	0.160965	-0.319446	0.245	0.199	1
FAM117B	0.000730549	-0.319859	0.102	0.13	1
PRRC2B	0.49104	-0.320026	0.442	0.351	1
TMEM131L	0.191353	-0.320694	0.388	0.317	1
PIAS1	0.53216	-0.320745	0.509	0.405	1
RASSF1	0.168142	-0.320947	0.353	0.277	1
AVEN	0.744981	-0.321805	0.111	0.101	1
AKAP9	0.729333	-0.321809	0.571	0.45	1
MYO6	0.657838	-0.322046	0.206	0.18	1
VGLL4	0.871973	-0.322523	0.217	0.196	1
ZFP90	0.00234358	-0.322658	0.1	0.124	1
ASH1L	0.354762	-0.322944	0.606	0.494	1
AP2A2	0.0921766	-0.322987	0.123	0.131	1
KPNA3	0.12671	-0.323435	0.216	0.173	1
AC018682.1	0.000133233	-0.324397	0.071	0.102	1
RAB7A	0.44495	-0.324472	0.445	0.36	1
PCAT1	0.90459	-0.324553	0.131	0.123	1
AMD 1.00	0.756843	-0.324771	0.55	0.439	1
SLC23A2	0.276866	-0.324813	0.155	0.155	1
PPP1R13B	0.78762	-0.325139	0.186	0.164	1
SLC38A2	0.976338	-0.325292	0.631	0.509	1
QKI	0.145382	-0.325424	0.435	0.346	1
RHOQ	0.00207584	-0.325452	0.137	0.164	1
ADGRG1	0.244922	-0.325582	0.284	0.232	1
GARS-DT	0.99553	-0.326697	0.127	0.117	1
TBL1X	0.462082	-0.326949	0.356	0.296	1
AGO3	0.0291148	-0.32755	0.333	0.254	1
FOXJ3	0.343443	-0.327573	0.339	0.276	1
SETD3	0.331399	-0.327745	0.166	0.14	1
INSYN2B	0.102093	-0.327762	0.122	0.13	1
DNM2	0.0503594	-0.327884	0.33	0.255	1
ZKSCAN1	0.979111	-0.327893	0.167	0.152	1
MIGA1	0.730068	-0.327949	0.187	0.164	1
ATAD2B	0.134545	-0.32798	0.357	0.28	1
MINDY2	0.127657	-0.328456	0.187	0.15	1
KDM7A	0.64426	-0.328557	0.216	0.201	1
DYM	0.0348133	-0.328729	0.455	0.345	1
CNOT1	0.584244	-0.328768	0.43	0.343	1
RAB12	0.103998	-0.329357	0.119	0.126	1
CHD9	0.171871	-0.329507	0.306	0.245	1
TMEM117	0.399283	-0.329623	0.139	0.139	1
AP3B1	0.445905	-0.329753	0.413	0.334	1
ACAP2	0.293242	-0.329865	0.541	0.417	1
AC004687.1	0.365994	-0.330047	0.26	0.24	1
AL035530.2	0.0120589	-0.330205	0.125	0.142	1
LARP4B	0.665301	-0.330433	0.319	0.267	1
CAMK1D	0.988513	-0.330545	0.408	0.355	1
PRKCH	1.64438e-06	-0.331226	0.917	0.829	0.0490436
USP3	0.95519	-0.331552	0.517	0.418	1
SUN2	0.0393588	-0.331965	0.453	0.335	1
ZNF827	0.404981	-0.331995	0.178	0.172	1
FOXN3	0.00225509	-0.332083	0.823	0.723	1
AL031428.1	2.20029e-05	-0.332338	0.067	0.1	0.656237
C12orf75	0.794645	-0.332471	0.372	0.31	1
KIF2A	0.968899	-0.33287	0.533	0.419	1
DIAPH2	0.178517	-0.332945	0.353	0.283	1
AL391839.1	0.728081	-0.333329	0.204	0.18	1
EPS15L1	0.490095	-0.333892	0.147	0.141	1
MON2	0.799175	-0.333954	0.402	0.334	1
ZNF407	0.0112315	-0.334253	0.359	0.272	1
ZNF721	0.172423	-0.334368	0.353	0.278	1
PDE8A	0.00836992	-0.334433	0.103	0.123	1
AL354733.3	0.0772904	-0.335442	0.125	0.134	1
COA1	0.062652	-0.335619	0.369	0.284	1
AL137779.1	0.741049	-0.336036	0.138	0.131	1
PNISR	0.541542	-0.336112	0.637	0.511	1
HEATR5B	0.475732	-0.336252	0.162	0.156	1
SPIDR	0.00803262	-0.33657	0.473	0.355	1
VPS26A	0.0637366	-0.336692	0.416	0.313	1
DENND6A-AS1	0.152508	-0.336712	0.097	0.104	1
AL139807.1	0.0784885	-0.336992	0.255	0.202	1
PICALM	0.728867	-0.337511	0.572	0.461	1
SGK3	0.839756	-0.337516	0.186	0.171	1
WDR37	0.24183	-0.339172	0.366	0.294	1
ZNF141	0.31661	-0.339379	0.149	0.147	1
TBC1D31	0.0203602	-0.339757	0.117	0.133	1
TUT4	0.524792	-0.339861	0.548	0.444	1
RANBP9	0.217457	-0.339905	0.339	0.274	1
ADGRG5	0.859358	-0.340019	0.173	0.16	1
HIST1H2BD	0.00236512	-0.340387	0.104	0.128	1
POLB	0.601563	-0.340566	0.186	0.174	1
PDK3	0.774836	-0.340753	0.194	0.172	1
ARL17A	1.14274e-10	-0.340996	0.057	0.107	3.40822e-06
AC092120.3	0.444425	-0.341876	0.191	0.181	1
HOPX	0.939456	-0.34192	0.369	0.316	1
TLE5	0.268991	-0.342256	0.584	0.464	1
LMTK2	0.55664	-0.342267	0.191	0.164	1
CMC1	0.0704341	-0.342379	0.435	0.345	1
WWP1	0.494556	-0.34248	0.305	0.252	1
ZNF431	0.614394	-0.343054	0.223	0.189	1
ATXN7L1	0.00398559	-0.343174	0.258	0.189	1
LINC02256	3.33905e-11	-0.343596	0.051	0.102	9.95872e-07
SPTBN1	0.317721	-0.343681	0.263	0.22	1
TCF20	0.423085	-0.344093	0.209	0.196	1
MRTFA	0.850536	-0.344318	0.434	0.361	1
SMG6	0.373257	-0.344763	0.366	0.296	1
CDK13	0.913844	-0.344779	0.458	0.376	1
ZNF718	0.000990401	-0.345017	0.088	0.114	1
PRKD3	0.161897	-0.345145	0.194	0.192	1
ATR	0.657669	-0.345654	0.319	0.271	1
FBXW4	0.103928	-0.346561	0.249	0.198	1
CPT1A	0.973874	-0.346618	0.293	0.253	1
RC3H1	0.781125	-0.346647	0.508	0.409	1
Z93930.2	0.014682	-0.347357	0.123	0.14	1
CLDND1	0.510478	-0.347364	0.274	0.229	1
UBE3C	0.488528	-0.347957	0.277	0.231	1
FNIP1	0.443967	-0.348395	0.401	0.323	1
RMC1	0.73746	-0.348537	0.183	0.16	1
RAB8B	0.000596154	-0.349011	0.751	0.635	1
STAG1	0.510124	-0.349349	0.635	0.524	1
ANKRD17	0.127306	-0.349798	0.482	0.372	1
RHBDF2	0.0127958	-0.34982	0.139	0.155	1
KIAA1328	0.224294	-0.349971	0.186	0.155	1
PUM2	0.131318	-0.350683	0.56	0.415	1
STX8	0.00619651	-0.351122	0.41	0.3	1
ZMYND8	0.023894	-0.351227	0.253	0.192	1
SENP5	0.158501	-0.351982	0.313	0.25	1
CHD6	0.228726	-0.352053	0.397	0.313	1
TRAF3IP3	0.80606	-0.352621	0.385	0.317	1
BIRC6	0.175406	-0.352628	0.652	0.529	1
ZBTB44	0.721379	-0.352671	0.229	0.208	1
ZNF789	0.265671	-0.352766	0.162	0.16	1
PHF21A	0.0277588	-0.353026	0.407	0.31	1
RSU1	0.071515	-0.353191	0.236	0.188	1
TBC1D22A	0.114409	-0.353228	0.459	0.355	1
SUSD1	3.92184e-05	-0.353333	0.072	0.104	1
RREB1	0.706944	-0.353446	0.183	0.172	1
PCSK7	0.276021	-0.353463	0.343	0.275	1
AC006369.1	0.133156	-0.353507	0.187	0.187	1
PRPF4B	0.628845	-0.353542	0.488	0.406	1
TPT1-AS1	0.901931	-0.353647	0.197	0.178	1
CDYL	0.805185	-0.353722	0.27	0.232	1
SLC9A9	0.013943	-0.354878	0.316	0.241	1
GFOD1	0.00877503	-0.354957	0.331	0.249	1
NLRC3	0.140456	-0.355353	0.257	0.203	1
MT-ND4	2.22771e-17	-0.355473	0.974	0.952	6.64415e-13
PCMTD1	0.284097	-0.355667	0.408	0.32	1
ITPR2	0.806927	-0.355726	0.371	0.31	1
ARNTL	0.0570571	-0.355846	0.31	0.24	1
FAM120B	0.937328	-0.355889	0.198	0.178	1
TBC1D14	0.808751	-0.356177	0.134	0.125	1
CYFIP2	0.939413	-0.356283	0.437	0.355	1
AL157938.2	0.014739	-0.356674	0.096	0.113	1
USP53	0.0684946	-0.356712	0.175	0.18	1
CENPC	0.632632	-0.356832	0.519	0.422	1
MXD1	0.25064	-0.357176	0.237	0.227	1
MFSD14C	0.587227	-0.357942	0.279	0.252	1
SMAD2	0.112333	-0.358018	0.27	0.215	1
RBM6	0.26355	-0.358023	0.449	0.355	1
AC004797.1	0.176334	-0.358698	0.167	0.167	1
VPS8	0.614206	-0.360334	0.209	0.18	1
TMC8	0.411144	-0.360568	0.365	0.295	1
GADD45B	0.319462	-0.360811	0.394	0.357	1
HECTD4	0.257822	-0.36082	0.24	0.196	1
GOLGA4	0.692518	-0.360838	0.504	0.404	1
BCL11B	0.276999	-0.360957	0.722	0.565	1
SLAMF7	0.00131447	-0.360962	0.225	0.243	1
BRD7	0.276385	-0.361478	0.306	0.247	1
S1PR5	0.00132854	-0.361806	0.141	0.164	1
P2RY8	0.0166882	-0.362055	0.397	0.382	1
CPQ	0.653413	-0.362137	0.169	0.16	1
USP3-AS1	0.798061	-0.362391	0.231	0.202	1
FBXO34	0.31024	-0.362938	0.499	0.426	1
ZNF83	0.307059	-0.36302	0.258	0.21	1
YPEL3	0.763124	-0.363279	0.329	0.282	1
EXOC4	0.765401	-0.363515	0.57	0.462	1
XPO6	0.130842	-0.364136	0.375	0.294	1
ACYP2	0.548883	-0.36418	0.321	0.27	1
PACS1	0.90883	-0.364235	0.551	0.456	1
ATP6V1H	0.949008	-0.365722	0.238	0.209	1
APC	0.0399059	-0.365951	0.218	0.169	1
FAM117A	0.594763	-0.3661	0.349	0.306	1
CELF1	0.261919	-0.36612	0.365	0.288	1
PLEKHA1	0.519766	-0.366325	0.236	0.2	1
TNRC6A	0.23238	-0.366994	0.409	0.324	1
MLLT6	0.721741	-0.367227	0.276	0.243	1
PRCP	0.021321	-0.367637	0.129	0.144	1
BANP	0.0862821	-0.368172	0.181	0.183	1
SLC10A7	0.0814482	-0.368989	0.182	0.143	1
EHMT1	0.0490782	-0.369058	0.401	0.303	1
PREX1	0.00322288	-0.369264	0.52	0.376	1
AL158071.1	0.987607	-0.369794	0.147	0.133	1
TTC17	0.00830656	-0.370213	0.357	0.264	1
TES	0.566705	-0.371314	0.271	0.242	1
RIPOR2	0.00601573	-0.371454	0.616	0.56	1
ATF7IP2	0.127261	-0.371508	0.18	0.183	1
RUNX1	0.235961	-0.37175	0.527	0.454	1
DGLUCY	0.376431	-0.371855	0.206	0.173	1
CD300A	5.93019e-10	-0.371855	0.096	0.153	1.76868e-05
FGFR1	0.146149	-0.372054	0.124	0.129	1
XBP1	0.824932	-0.372097	0.332	0.287	1
CPB2-AS1	0.879947	-0.372305	0.359	0.303	1
RCSD1	0.0775409	-0.372467	0.371	0.286	1
ARHGAP10	0.00492354	-0.372692	0.142	0.162	1
FCMR	0.100505	-0.372827	0.228	0.221	1
DHRSX	0.484766	-0.372915	0.195	0.168	1
TTC33	0.285654	-0.37312	0.347	0.274	1
AC092821.3	0.911436	-0.373769	0.34	0.283	1
HIST2H2AC	0.675709	-0.373849	0.225	0.204	1
GNB1	0.690642	-0.374197	0.559	0.451	1
WDR70	0.598037	-0.374212	0.342	0.283	1
NT5C2	0.77387	-0.374448	0.26	0.234	1
DIP2B	0.53332	-0.374942	0.229	0.195	1
IGF2R	0.886078	-0.375425	0.516	0.426	1
ARHGAP12	0.105798	-0.376373	0.152	0.156	1
ZNF91	0.828851	-0.376802	0.254	0.218	1
MAN1A2	0.550116	-0.377887	0.37	0.301	1
AC022075.1	0.706774	-0.378566	0.353	0.307	1
TULP4	0.118142	-0.379731	0.19	0.189	1
HIST1H4C	0.814568	-0.381385	0.523	0.405	1
ZNF490	0.526264	-0.381825	0.242	0.22	1
FGD3	0.0305544	-0.38235	0.32	0.241	1
ERGIC1	0.00422339	-0.382725	0.139	0.16	1
FOXO3	0.578636	-0.382814	0.27	0.25	1
RNF111	0.874055	-0.383297	0.402	0.326	1
SCLT1	0.287825	-0.383401	0.442	0.389	1
TCF12	0.154678	-0.384644	0.492	0.384	1
FBXL20	0.996716	-0.385075	0.311	0.267	1
SLC16A7	0.509683	-0.386284	0.248	0.227	1
ITPRIP	0.90014	-0.387204	0.346	0.297	1
NFE2L2	0.0711576	-0.387261	0.585	0.497	1
ARID1A	0.273909	-0.387617	0.355	0.281	1
FAF1	0.855391	-0.388777	0.537	0.437	1
TXNDC16	0.133671	-0.389219	0.181	0.182	1
BRWD1	0.798651	-0.389283	0.444	0.359	1
SMG1	0.556443	-0.389923	0.494	0.381	1
AEBP2	0.459357	-0.390648	0.348	0.283	1
RBL2	0.990047	-0.390934	0.407	0.332	1
LINC00944	0.781405	-0.390954	0.217	0.189	1
LCOR	0.576602	-0.391892	0.402	0.323	1
HIF1A-AS3	0.846636	-0.392304	0.241	0.211	1
TNF	0.13532	-0.392432	0.32	0.262	1
ANKRD11	0.00276446	-0.393478	0.741	0.624	1
ADAM10	0.854011	-0.393502	0.393	0.333	1
EPG5	0.990943	-0.393975	0.254	0.222	1
GZMK	0.0060212	-0.394029	0.216	0.238	1
TENT2	0.924392	-0.394065	0.375	0.31	1
AC010894.3	0.425893	-0.39466	0.4	0.339	1
UBE2F	0.253556	-0.394755	0.226	0.214	1
KLHL24	0.326172	-0.395031	0.482	0.404	1
GALNT11	0.685706	-0.39515	0.315	0.274	1
VTI1A	0.758855	-0.39565	0.472	0.385	1
INVS	0.992604	-0.396019	0.187	0.17	1
ASB3	0.897679	-0.397095	0.286	0.245	1
ARHGAP15	1.88291e-09	-0.398476	0.872	0.799	5.61578e-05
EIF4G3	0.339489	-0.398503	0.476	0.378	1
JAK1	8.763e-07	-0.399769	0.786	0.687	0.0261357
AL137779.2	0.0204591	-0.400317	0.16	0.171	1
GALNT3	9.89046e-05	-0.400382	0.144	0.177	1
TRAPPC9	0.175284	-0.400634	0.453	0.357	1
HTT	0.287693	-0.400684	0.258	0.238	1
INPP5D	0.551697	-0.400695	0.59	0.48	1
DHRS3	1.03821e-07	-0.400699	0.069	0.112	0.00309647
RNF216	0.596348	-0.400904	0.355	0.29	1
DOCK11	0.729656	-0.400933	0.387	0.319	1
SKAP1-AS1	0.0130229	-0.401662	0.129	0.146	1
USP36	0.885599	-0.401983	0.423	0.352	1
AC245297.3	0.153491	-0.402138	0.437	0.376	1
RNF213-AS1	0.00213495	-0.402211	0.152	0.176	1
LINC01004	0.950168	-0.403688	0.489	0.397	1
LINC00278	2.9705e-05	-0.404999	0.092	0.128	0.885952
PAN3	0.840272	-0.405301	0.52	0.417	1
AHCYL2	0.197079	-0.405907	0.192	0.157	1
SH3BP5	1.62544e-05	-0.40684	0.113	0.151	0.484789
CDK19	0.244134	-0.407119	0.169	0.169	1
HNRNPH1	0.033859	-0.407499	0.592	0.498	1
ELF2	0.312448	-0.408515	0.324	0.29	1
AP002336.2	0.077468	-0.408753	0.128	0.137	1
ATP9B	0.998558	-0.409025	0.391	0.323	1
ATP8B1	6.20052e-06	-0.411922	0.076	0.112	0.18493
TNFAIP8	0.0320881	-0.412007	0.502	0.453	1
ADCY9	0.116119	-0.412333	0.098	0.107	1
ARHGAP26	0.0131272	-0.415941	0.591	0.523	1
RBM33	0.942603	-0.415948	0.414	0.335	1
PRF1	0.156777	-0.416021	0.642	0.517	1
LRBA	4.72087e-05	-0.416816	0.725	0.632	1
AF165147.1	0.0008653	-0.417165	0.178	0.202	1
ITFG1	0.538909	-0.417551	0.359	0.314	1
SPDYE2	2.31692e-12	-0.418037	0.057	0.113	6.9102e-08
DIDO1	0.307743	-0.418331	0.227	0.21	1
CRAMP1	9.48973e-07	-0.418501	0.067	0.106	0.0283031
MCPH1	0.8811	-0.418936	0.233	0.209	1
KLHDC4	0.0773521	-0.419208	0.188	0.189	1
SAMHD1	0.131741	-0.419938	0.444	0.393	1
ZNF609	0.0311307	-0.420042	0.388	0.29	1
KLRB1	0.506539	-0.420536	0.439	0.395	1
RPE	1.87234e-05	-0.420795	0.075	0.108	0.558424
PTPN4	0.0334282	-0.421396	0.526	0.452	1
NLRP1	0.828494	-0.422239	0.381	0.319	1
CROCC	0.00148701	-0.422367	0.102	0.126	1
BCAS3	0.977651	-0.422498	0.479	0.392	1
MFSD4B	0.370435	-0.422894	0.223	0.188	1
LUC7L3	0.0142462	-0.422941	0.566	0.481	1
GNPTAB	0.85948	-0.423023	0.401	0.335	1
STX17-AS1	0.873456	-0.423151	0.179	0.167	1
AC131568.1	5.00241e-08	-0.424431	0.106	0.155	0.00149197
NCR1	0.00502674	-0.424559	0.127	0.147	1
SELL	4.36919e-10	-0.424846	0.073	0.126	1.30311e-05
RNF213	0.0925262	-0.424953	0.732	0.579	1
NFAT5	0.12979	-0.425245	0.624	0.529	1
PITPNC1	1.27181e-09	-0.425978	0.812	0.757	3.79317e-05
IKZF1	5.88703e-07	-0.42634	0.813	0.734	0.0175581
PTPRE	0.0172974	-0.427065	0.184	0.196	1
CD47	0.252351	-0.427096	0.507	0.415	1
ARID1B	0.00487295	-0.428556	0.706	0.594	1
TBC1D5	0.4608	-0.429852	0.5	0.419	1
PPP2R2B	0.26397	-0.429938	0.456	0.4	1
AXIN1	0.00195843	-0.4306	0.116	0.139	1
FOXK2	0.959254	-0.431345	0.249	0.216	1
ZNF148	0.753973	-0.433996	0.418	0.334	1
GMDS-DT	0.497811	-0.435208	0.246	0.211	1
SNRK	0.00673591	-0.435813	0.491	0.435	1
PIK3C2A	0.146612	-0.435957	0.311	0.282	1
NFKBID	0.0111427	-0.437351	0.269	0.268	1
FAM222B	0.144567	-0.437626	0.191	0.189	1
PTEN	0.00465167	-0.438799	0.252	0.261	1
KMT2C	0.00114463	-0.439717	0.652	0.556	1
TAOK3	0.00154312	-0.439934	0.514	0.471	1
KDM4C	0.801078	-0.440427	0.443	0.36	1
DPYD-AS1	8.31651e-07	-0.440885	0.097	0.139	0.024804
PATL2	0.124527	-0.441451	0.224	0.215	1
CREB1	0.0087302	-0.444092	0.394	0.361	1
LINC01138	0.0472629	-0.444112	0.384	0.348	1
GK5	0.00336518	-0.445409	0.144	0.166	1
MDM4	0.389206	-0.44632	0.392	0.332	1
ATP10A	0.6272	-0.446852	0.16	0.149	1
STIM1	0.570599	-0.447219	0.5	0.416	1
SLFN12L	0.0282518	-0.448497	0.637	0.529	1
AC011933.4	0.0203148	-0.448909	0.151	0.163	1
GATAD2B	0.520923	-0.450314	0.494	0.401	1
RALGAPA2	0.00734188	-0.450671	0.196	0.209	1
CASTOR3	0.00145086	-0.450987	0.145	0.168	1
AC093010.2	0.393258	-0.453193	0.261	0.239	1
PIK3AP1	3.90442e-05	-0.45404	0.215	0.247	1
HSH2D	0.0321357	-0.454476	0.214	0.217	1
CDC42SE1	0.044738	-0.454479	0.401	0.356	1
INPP4A	0.556828	-0.455167	0.426	0.355	1
VPS37B	0.062568	-0.456303	0.539	0.457	1
RRAS2	0.0234689	-0.457073	0.312	0.301	1
RSRP1	2.28364e-08	-0.457205	0.667	0.591	0.000681097
STK10	0.00207608	-0.457307	0.634	0.532	1
JAZF1	0.231445	-0.457969	0.435	0.386	1
NSUN6	0.0154364	-0.459208	0.185	0.197	1
TGFBR1	0.000418841	-0.459286	0.167	0.191	1
UST	2.40806e-05	-0.460152	0.1	0.136	0.718205
MYO5A	0.950161	-0.460228	0.264	0.23	1
USP33	0.0991586	-0.461191	0.318	0.291	1
FAM172A	0.0211625	-0.461961	0.562	0.478	1
GLG1	0.159409	-0.462781	0.487	0.404	1
APMAP	0.0112512	-0.463463	0.372	0.341	1
NUP210	0.0062351	-0.463856	0.223	0.229	1
ZNF266	4.43682e-05	-0.464403	0.154	0.185	1
VPS13D	0.981008	-0.465635	0.266	0.23	1
DENND6A	0.828288	-0.465676	0.29	0.249	1
MAPK14	0.534205	-0.467465	0.312	0.273	1
PXN	0.00150294	-0.467879	0.229	0.243	1
ZNF652	0.665014	-0.468124	0.287	0.251	1
PLCL1	2.44449e-07	-0.468433	0.072	0.114	0.0072907
RUNX3	3.31226e-18	-0.468433	0.829	0.737	9.87881e-14
RYK	0.39438	-0.469425	0.214	0.197	1
MT-ND5	2.40377e-16	-0.47001	0.929	0.836	7.16924e-12
PPP2R3A	4.81862e-06	-0.470163	0.077	0.114	0.143715
ACSL3	0.0232472	-0.470219	0.233	0.235	1
JAKMIP2	0.00010874	-0.470271	0.176	0.206	1
ESR2	0.0144195	-0.470322	0.182	0.192	1
AP001011.1	0.113285	-0.470414	0.648	0.535	1
SOS 2	0.0567177	-0.470431	0.376	0.339	1
PCNX1	0.32098	-0.471159	0.633	0.528	1
DOCK2	0.0035926	-0.473859	0.546	0.471	1
NOL4L	8.89857e-06	-0.474779	0.109	0.146	0.2654
RPTOR	0.118923	-0.475259	0.236	0.223	1
MED13L	0.114863	-0.47688	0.476	0.413	1
AKT3	0.502808	-0.477037	0.623	0.496	1
VPS13C	0.000565099	-0.477452	0.587	0.51	1
USP34	0.000854144	-0.479855	0.604	0.515	1
NR3C2	5.99067e-06	-0.480653	0.099	0.138	0.178672
IFNG-AS1	0.225032	-0.481935	0.139	0.116	1
PIK3CD	0.00769328	-0.482885	0.266	0.268	1
LPP	0.378851	-0.483926	0.53	0.436	1
MGAT5	0.206534	-0.484606	0.368	0.295	1
SUGP2	0.00537122	-0.485479	0.201	0.211	1
TPP2	0.00740043	-0.485533	0.374	0.348	1
MT-ND1	2.19522e-23	-0.48554	0.947	0.917	6.54724e-19
ADCY7	0.0153399	-0.485634	0.17	0.18	1
EXOC6B	0.0585498	-0.486386	0.207	0.21	1
VAV3	3.92116e-06	-0.486571	0.571	0.548	0.116948
SND1	0.0349747	-0.486893	0.374	0.339	1
MT-CO2	2.31754e-47	-0.487096	0.986	0.972	6.91208e-43
AC104695.2	2.39095e-09	-0.487441	0.119	0.173	7.13101e-05
ARHGAP25	0.282376	-0.487664	0.436	0.371	1
CAMKMT	0.296715	-0.488007	0.325	0.301	1
ARL 15.00	0.0396311	-0.48908	0.52	0.457	1
CLASP2	0.0578748	-0.490884	0.355	0.323	1
MIR646HG	6.64323e-19	-0.490945	0.035	0.1	1.98134e-14
HELZ	0.000635277	-0.491664	0.537	0.464	1
LPGAT1	0.00599331	-0.492059	0.234	0.24	1
MBP	4.94077e-08	-0.492694	0.704	0.605	0.00147358
MYLIP	0.00274992	-0.493084	0.392	0.366	1
DISC1	0.756578	-0.493875	0.165	0.147	1
GATAD2A	0.013495	-0.494613	0.415	0.371	1
VPS13B	0.00456241	-0.495586	0.561	0.486	1
DENND4C	0.766357	-0.496248	0.329	0.283	1
NFATC2	4.19355e-05	-0.49647	0.576	0.502	1
SNHG14	0.0969149	-0.498779	0.288	0.265	1
TANC2	3.49403e-10	-0.49908	0.072	0.126	1.04209e-05
MYO1D	0.000245414	-0.499111	0.117	0.146	1
ZFAND3	0.00410526	-0.502988	0.616	0.529	1
SH2B3	8.53589e-11	-0.503567	0.113	0.173	2.54583e-06
STXBP5	0.0128822	-0.505665	0.204	0.211	1
CCDC146	1.75264e-06	-0.506022	0.103	0.143	0.0522725
LYAR	3.07563e-06	-0.506308	0.339	0.354	0.0917307
BCR	0.00209274	-0.506814	0.257	0.264	1
TENM1	6.92821e-15	-0.506889	0.057	0.121	2.06634e-10
THEMIS2	1.61702e-21	-0.507279	0.056	0.137	4.82277e-17
BBS9	0.00564938	-0.507416	0.185	0.198	1
TTC38	4.69727e-07	-0.507494	0.128	0.171	0.0140096
YPEL1	0.343898	-0.508451	0.242	0.219	1
STAU2	0.0131602	-0.508665	0.262	0.259	1
HERC4	0.0740801	-0.508959	0.397	0.357	1
ZRANB2	0.00413392	-0.509991	0.441	0.39	1
KANSL1	3.41699e-05	-0.511292	0.652	0.554	1
MAPK1	0.000104668	-0.511695	0.521	0.462	1
AAK1	8.37336e-06	-0.512044	0.612	0.536	0.249736
BIN2	2.68344e-05	-0.512362	0.521	0.469	0.800337
BAZ2B	0.00019123	-0.513556	0.136	0.167	1
NCALD	0.0071371	-0.516447	0.571	0.503	1
LNPEP	0.00305054	-0.51759	0.421	0.382	1
TSPOAP1-AS1	3.86399e-06	-0.517915	0.186	0.223	0.115244
PPM1L	9.07803e-05	-0.518307	0.097	0.129	1
CCL3	0.00015184	-0.519951	0.387	0.414	1
AC023424.3	0.325096	-0.522559	0.414	0.35	1
HIST1H3D	0.00164363	-0.525026	0.253	0.259	1
VCL	0.000663685	-0.52681	0.167	0.19	1
LINC00861	2.69622e-09	-0.52717	0.372	0.402	8.04148e-05
CARD11	0.0135987	-0.528338	0.585	0.5	1
ERBIN	0.00087993	-0.531746	0.454	0.411	1
ITGAM	6.95891e-35	-0.53339	0.03	0.123	2.07549e-30
TNRC6C	0.00238214	-0.533655	0.316	0.306	1
SMYD3	0.000100272	-0.534605	0.53	0.501	1
FCGR3A	4.55398e-15	-0.537427	0.112	0.194	1.35823e-10
SKAP1	1.08766e-13	-0.537478	0.848	0.778	3.24394e-09
MT-ATP8	0.000127902	-0.537524	0.574	0.493	1
RASGRP2	9.5649e-16	-0.538391	0.093	0.167	2.85273e-11
PEAK1	0.000766292	-0.539155	0.2	0.219	1
LINC00612	8.09216e-23	-0.541716	0.06	0.144	2.41349e-18
C1orf56	3.11673e-09	-0.544454	0.161	0.218	9.29565e-05
PRMT2	4.63109e-06	-0.54457	0.362	0.361	0.138122
RICTOR	0.000584158	-0.547022	0.5	0.442	1
FAM169A	5.52378e-11	-0.547186	0.089	0.146	1.64747e-06
CCDC88C	0.00107735	-0.54854	0.542	0.462	1
KLF12	2.0897e-10	-0.551817	0.58	0.56	6.23252e-06
ABHD15-AS1	0.121921	-0.552899	0.234	0.223	1
GAB3	1.60048e-07	-0.55373	0.207	0.248	0.00477342
RASSF3	0.00228343	-0.557649	0.286	0.288	1
SAMD3	1.09025e-11	-0.557969	0.584	0.565	3.25167e-07
EVA1C	0.00206384	-0.558626	0.21	0.221	1
MACF1	1.82434e-11	-0.560409	0.641	0.587	5.44108e-07
SYNE2	2.07948e-11	-0.560916	0.793	0.706	6.20205e-07
FOSL2	1.11007e-05	-0.561759	0.436	0.413	0.331078
ANKUB1	2.4273e-09	-0.567096	0.097	0.149	7.23942e-05
CD55	4.39192e-14	-0.567244	0.287	0.37	1.30989e-09
SLC15A4	3.78785e-10	-0.567649	0.141	0.2	1.12973e-05
KLF13	0.00159759	-0.576442	0.514	0.443	1
RAP1GDS1	0.114877	-0.576654	0.414	0.359	1
PRKCB	3.48749e-06	-0.57799	0.607	0.544	0.104015
FNDC3B	5.8736e-10	-0.578608	0.239	0.301	1.7518e-05
NFATC3	0.000985167	-0.578823	0.409	0.381	1
LPCAT1	8.25381e-08	-0.581068	0.163	0.21	0.0024617
GSE1	4.93886e-08	-0.581791	0.176	0.223	0.00147302
SOD2	5.3641e-36	-0.586081	0.073	0.203	1.59984e-31
CCM2	0.00169157	-0.588384	0.326	0.317	1
HIST1H2AC	2.32799e-06	-0.588744	0.179	0.216	0.0694323
ADD3	1.72317e-07	-0.591436	0.369	0.384	0.00513936
IKZF2	7.88574e-09	-0.592618	0.165	0.229	0.000235192
PIK3R5	0.0098117	-0.593549	0.529	0.457	1
AUTS2	9.85411e-06	-0.59464	0.412	0.408	0.293899
SBF2	5.28214e-17	-0.594746	0.095	0.176	1.5754e-12
AOAH	3.916e-14	-0.595664	0.747	0.738	1.16795e-09
ITGAL	1.13565e-06	-0.5997	0.49	0.449	0.0338708
ADAMTS17	0.127251	-0.600293	0.108	0.116	1
SRPK2	2.09758e-08	-0.601183	0.593	0.543	0.000625602
MT-ND6	0.000643926	-0.601724	0.271	0.272	1
CYTH1	1.00209e-11	-0.602179	0.697	0.636	2.98872e-07
KLRG1	8.94015e-09	-0.607408	0.277	0.312	0.00026664
TGFBR3	7.52462e-09	-0.610009	0.419	0.434	0.000224422
ST6GAL1	0.000198785	-0.612042	0.276	0.285	1
PRSS23	2.9037e-12	-0.612575	0.079	0.14	8.66028e-08
RASA3	5.70308e-08	-0.612616	0.387	0.406	0.00170094
LINC01278	5.13613e-07	-0.612821	0.148	0.191	0.0153185
SSH2	5.87375e-09	-0.615682	0.68	0.626	0.000175185
ITPKB	2.70499e-05	-0.615958	0.363	0.36	0.806763
TMEM181	5.31407e-05	-0.616327	0.412	0.395	1
HIPK2	0.000818631	-0.616512	0.198	0.218	1
TNRC6B	2.44575e-25	-0.617892	0.758	0.711	7.29445e-21
SLCO3A1	1.52725e-10	-0.62055	0.225	0.284	4.55501e-06
LYN	9.49971e-17	-0.621911	0.108	0.194	2.83329e-12
SESN1	2.36839e-08	-0.622732	0.235	0.279	0.000706372
MGAT4A	1.22887e-07	-0.623301	0.377	0.381	0.00366509
PPP6R2	2.2457e-05	-0.623586	0.308	0.317	0.66978
PPP3CA	2.06217e-10	-0.623742	0.549	0.536	6.15043e-06
CLASP1	0.00261536	-0.624907	0.573	0.484	1
PYHIN1	6.29764e-14	-0.625873	0.651	0.605	1.87827e-09
ITCH	1.49138e-09	-0.627179	0.449	0.44	4.44804e-05
CX3CR1	3.62768e-24	-0.628205	0.103	0.206	1.08196e-19
ARL5B	2.97993e-19	-0.62838	0.119	0.21	8.88765e-15
CUX1	6.20318e-06	-0.628626	0.235	0.262	0.18501
FTX	1.23194e-09	-0.632269	0.534	0.507	3.67425e-05
SH2D1B	2.11816e-25	-0.632552	0.027	0.1	6.3174e-21
MT-ND2	1.20679e-38	-0.635105	0.942	0.907	3.59926e-34
UTRN	1.81861e-13	-0.636679	0.77	0.69	5.42401e-09
NPC1	7.5925e-06	-0.636867	0.44	0.417	0.226446
DGKD	8.61492e-08	-0.644244	0.319	0.341	0.0025694
PLCL2	8.3385e-07	-0.645727	0.468	0.449	0.0248696
RAB11A	9.56022e-05	-0.646337	0.827	0.679	1
AC243829.2	5.88778e-10	-0.647217	0.21	0.279	1.75603e-05
STK39	7.53922e-08	-0.650902	0.376	0.381	0.00224857
DIP2A	7.16829e-09	-0.652336	0.317	0.346	0.000213794
AL627171.2	4.93262e-13	-0.656084	0.188	0.254	1.47115e-08
SSBP3	6.79619e-15	-0.65638	0.158	0.236	2.02696e-10
PDXDC1	1.36415e-11	-0.657344	0.271	0.321	4.06859e-07
AC087854.1	5.34611e-05	-0.658721	0.251	0.266	1
FCRL3	4.29383e-34	-0.667735	0.045	0.148	1.28063e-29
ERN 1.00	1.07221e-12	-0.679438	0.418	0.446	3.19788e-08
L3MBTL4	1.53055e-29	-0.683424	0.03	0.113	4.56486e-25
C1orf21	1.02807e-15	-0.685463	0.338	0.408	3.06621e-11
AGTPBP1	8.12831e-13	-0.687067	0.328	0.381	2.42427e-08
TC2N	9.9352e-10	-0.688268	0.352	0.379	2.96317e-05
CCND3	1.05178e-20	-0.689192	0.736	0.701	3.13693e-16
TLE4	1.59992e-11	-0.691004	0.392	0.418	4.77177e-07
MAP3K8	8.33617e-11	-0.692238	0.44	0.45	2.48626e-06
CEBPD	9.57011e-45	-0.696002	0.028	0.14	2.85429e-40
TFDP2	0.000297942	-0.703146	0.378	0.361	1
AGAP1	1.53129e-22	-0.714237	0.089	0.182	4.56708e-18
WWOX	5.54478e-05	-0.716659	0.366	0.372	1
DPYD	1.26152e-16	-0.718651	0.494	0.518	3.76247e-12
FAM49B	2.34629e-14	-0.719937	0.614	0.571	6.99782e-10
PLEK	7.04407e-19	-0.720138	0.165	0.261	2.10089e-14
YES1	3.82442e-23	-0.722246	0.387	0.484	1.14063e-18
PTPN12	1.69012e-08	-0.722533	0.175	0.225	0.000504077
TYROBP	1.22439e-24	-0.724327	0.054	0.144	3.65175e-20
STK38	9.64355e-14	-0.727021	0.405	0.435	2.87619e-09
CLIC3	1.25109e-07	-0.729478	0.176	0.222	0.00373137
PLCG2	9.47952e-13	-0.73554	0.17	0.238	2.82727e-08
GPATCH8	0.000121537	-0.741214	0.549	0.468	1
LINC02384	1.97453e-13	-0.75623	0.155	0.225	5.88903e-09
SORL1	3.03001e-16	-0.758718	0.244	0.321	9.037e-12
PIP4K2A	9.62608e-38	-0.759493	0.802	0.789	2.87098e-33
MYBL1	9.35477e-25	-0.767891	0.329	0.435	2.79006e-20
LITAF	4.44794e-31	-0.773974	0.568	0.621	1.3266e-26
TLE1	2.64177e-26	-0.777965	0.06	0.154	7.87908e-22
HIST1H1C	4.17232e-10	-0.780968	0.401	0.406	1.2444e-05
NCAM1	1.45623e-29	-0.786178	0.066	0.171	4.3432e-25
SPON2	3.96528e-12	-0.802672	0.314	0.353	1.18264e-07
PTGDR	2.42853e-48	-0.81757	0.056	0.193	7.24308e-44
HIST1H1E	2.67943e-11	-0.822937	0.349	0.375	7.99139e-07
KANSL1L	1.13831e-39	-0.826806	0.053	0.169	3.395e-35
C22orf34	1.08354e-23	-0.827344	0.108	0.207	3.23166e-19
AC015849.1	3.25008e-11	-0.827691	0.283	0.339	9.69335e-07
AC079793.1	5.49137e-20	-0.829551	0.539	0.539	1.6378e-15
HIVEP3	1.32342e-07	-0.830112	0.317	0.339	0.00394709
CTBP2	2.02785e-46	-0.831351	0.043	0.169	6.04806e-42
RERE	8.57623e-12	-0.833052	0.323	0.363	2.55786e-07
KLRC1	2.57445e-28	-0.834302	0.096	0.211	7.6783e-24
IGF1R	4.40879e-32	-0.836696	0.046	0.144	1.31492e-27
HIST1H1D	2.28562e-10	-0.842749	0.453	0.443	6.81685e-06
CEP78	5.66107e-20	-0.850801	0.188	0.279	1.68841e-15
FGFBP2	4.97009e-14	-0.873868	0.262	0.33	1.48233e-09
PLAC8	2.46431e-30	-0.879648	0.226	0.351	7.34982e-26
ATM	2.81739e-30	-0.886088	0.534	0.567	8.40288e-26
RORA-AS1	7.09756e-15	-0.902595	0.515	0.51	2.11685e-10
GSAP	1.84478e-22	-0.913487	0.105	0.199	5.50205e-18
MT-ND4L	8.93144e-29	-0.914389	0.612	0.597	2.6638e-24
MYO1F	1.88315e-16	-0.92017	0.385	0.422	5.61651e-12
OSBPL5	6.30247e-35	-0.928788	0.099	0.222	1.87971e-30
EPB41	7.71373e-35	-0.935639	0.535	0.574	2.30062e-30
MTSS1	5.67139e-27	-0.974277	0.14	0.254	1.69149e-22
RAP1GAP2	1.33137e-42	-1.00933	0.113	0.261	3.9708e-38
PZP	5.18648e-35	-1.01825	0.183	0.317	1.54687e-30
PDGFD	1.07737e-21	-1.02565	0.186	0.287	3.21325e-17
MT-ND3	8.15247e-150	-1.06557	0.978	0.961	2.43147e-145
BNC2	5.54186e-49	-1.08799	0.022	0.134	1.65286e-44
KLRF1	1.33599e-36	-1.08834	0.11	0.245	3.98459e-32
CD247	7.94519e-69	-1.12281	0.762	0.779	2.36965e-64
TXK	1.09645e-24	-1.12616	0.16	0.267	3.27015e-20
SYNE1	1.49306e-49	-1.24664	0.537	0.603	4.45305e-45
A2M	3.10992e-54	-1.25385	0.184	0.361	9.27532e-50
ZBTB16	3.27528e-46	-1.34179	0.161	0.323	9.76851e-42
MCTP2	9.06283e-73	-1.47325	0.337	0.533	2.70299e-68
PLCB1	2.53774e-82	-1.52779	0.166	0.396	7.56881e-78

## Sheet: Figure 2D
Single Cell Gene Expression Level by Cluster
ITGAE	ZNF683	ITGA1	CXCR6	Cluster
1.07785	0	0	0	0
0	0	0	0	0
0	0	0	0	2
0	0	0	0	1
0	0	0	0	0
0	0	0	0	1
0	0	0	0	3
0	0	0	0	0
0	0	0	0	0
0	0	0	0	2
0	0	0	0	1
0	0	0	0	0
0	0	0	0	2
0	0	0	0	4
0	0	0	0	0
0	0	0	0	0
1.71	0	0	0	1
0	0	0	0	2
0	0	0	0	0
0	0	0	0	2
0	1.2508	0	0	1
0	0	0	0	4
0	0	0	0	1
0	0	0	0	1
0	0	0	0	1
0	0	0	0	2
0	0	0	0	0
1.49506	0	0	0	1
0	0	0	0	0
0	0	0	0	0
0	0	0	0	1
0	0	0	0	0
0	0	1.72254	0	2
1.0433	0	0	0	0
1.07836	0	0	0	2
0	0	0	0	0
0	0	0	0	1
0	0	0	0	1
0	0	0	0	1
1.19245	0	0	1.19245	0
0	0	0	0	1
0	0	0	0	0
0	0	0	0	4
0	0	0	0	0
0	0	0	0	5
0	0	0	0	1
0	0	0	0	1
0	0.859284	0	0	1
0	0	0	0	1
0	0	0	0	0
1.07683	0	0	0	1
0	0	0	0	0
1.0686	0	0	0	1
0	0	0	0	4
0	0	0	0	1
0	0	0	0	5
1.65034	0	0	0	5
0	0	0	0	5
0	0	0	1.48191	0
0.95159	0	0	0	2
0	0	0	0	2
0	0	0	0	1
0	0	0	0	0
0	0	0	0	0
0	0	0	0	2
0	0	0	1.0891	0
0	0	1.22882	0	2
1.19118	0	0	1.71953	0
0	0	0	0	4
0	0	1.22661	0	2
1.11377	0	0	0	0
1.41247	0	0	1.97577	2
0	0	0	0	0
0	0	0	0	1
1.99775	0	0.952861	0	3
0	0	0	1.04821	0
0	0	0	0	4
0	0	0	0	4
0	0	0	0	1
0	0	0	0	1
0	0	0	0	1
1.61797	0	0	0	1
0	0	0	0	3
0.971856	0	0	0	0
0	0	0	0	1
0	0	0	0	4
0	0	0	0	1
0	0	0	0	2
0	0	0	0	0
1.02428	0	1.02428	1.51955	2
0	0	0	1.03986	0
0	0	0	0	0
0	0	1.25276	0	0
0	0	0	0	4
0	0	1.05414	0	4
0	0	0	0	4
0.890763	0	0	0.890763	3
0	1.0941	0	0	1
0	0	0	0	1
0	0	0	0	1
0	0	0	0	4
0	0	0	1.34319	0
1.95263	1.61571	1.95263	0	2
0	0	1.44789	1.44789	0
0	0	0	0	1
1.56176	0	0	1.05904	3
0	0	0	1.09344	1
0	0	0	0	5
0	0	0	0	1
0	0	2.43223	0	0
0	0	0.734915	0.734915	3
2.36562	0	0	2.53217	0
0.662929	0	0	0	3
0	0	1.41908	0.942606	0
0	0	0	0	1
1.11542	1.11542	1.11542	1.11542	0
2.48702	0	0	2.75369	2
2.34138	0	0	0	4
0	0	0	0	1
1.04093	0	0	2.11955	2
1.91997	0	0	0	1
1.77393	1.77393	2.37843	2.01827	2
0	0	0	0	4
1.43314	0	0	0	0
1.74435	1.42265	1.74435	0.945484	2
0	0	0.885626	1.34781	0
0	0	0	0	1
0.973801	0.973801	0	1.63315	3
1.23808	0.596816	0.967992	1.45051	2
0	0	0	0	1
1.44343	0	0	0	3
1.61265	0	1.10129	1.10129	2
0	0	0	0	3
1.21799	0	1.21799	1.21799	0
0	0	0	0	5
0	0	0	0	1
1.05756	1.55997	3.07606	0	2
1.06735	1.57181	0	1.57181	2
1.05123	0	0	0	0
0	0	1.12027	0	0
1.34298	1.34298	0	0.881794	2
1.24849	0.690161	0	0	3
1.50194	0	0	0	2
1.9924	1.6529	3.09605	0	0
0	0	0	0	1
0	0	0	0	0
1.89638	0.881877	0	0	3
0	2.01347	0	0	4
1.22237	0	0	0	6
1.2003	0.770369	2.30202	0.457603	3
1.17982	2.04915	2.04915	1.70612	2
0	0	0	0	6
2.08677	1.20984	2.08677	1.20984	0
0	1.37027	0	0	1
1.37766	1.09094	0.687397	0.687397	3
1.593	0	0	0	0
0	0	0	0	1
0.965166	0	0	0	2
1.56399	0	0	0	4
2.32346	1.40372	0	1.40372	0
2.58626	0	1.62793	0	2
0	0	0	0	1
0	0	0	1.16656	0
0	1.60212	2.5565	0	0
2.12625	1.37456	1.69194	0.906914	0
0.951395	0	0	0	2
0	0	0	0	0
0	0.974416	0	0.974416	0
1.1239	1.1239	0	1.97831	0
0.932492	1.72678	0	0	2
0	0	0	0	1
1.04923	0.656343	1.04923	1.72964	1
2.01376	0	1.44591	2.01376	4
2.32351	1.87593	0	2.32351	2
0	0	0	0	1
0	0	0	0	0
0	0	0	0	1
0	0	0	1.22865	1
0	0	0	0	4
0	1.65821	0	0	1
1.42335	0	0	0	3
0.928955	0	0.928955	0	2
0.544105	0.894508	0	1.15348	3
0	0	0	0	3
1.8479	1.43696	1.8479	1.14377	2
1.50584	0.774412	0.774412	0	3
1.10994	0	1.96045	1.10994	2
2.33136	1.8833	0	1.55113	2
1.41086	1.12048	1.41086	0	2
0	0	0	0	3
2.28014	1.01364	2.08225	2.08225	0
1.71462	1.03738	0.647581	0.647581	2
1.53822	0	0	0	1
0.825651	0.825651	1.579	0.825651	2
2.06763	0.622327	1.49359	1.00303	2
1.68786	1.92821	0	1.92821	2
1.45882	0	0	0	1
1.2244	0	0	0	1
0.950323	0	0	0.950323	0
2.46457	0	0	1.02714	3
1.59598	1.93148	2.5494	1.93148	2
0.539771	0	0	0	3
1.59472	0	0	2.18086	2
1.04569	0	0	0	1
0.891187	0	0	0	1
1.51117	0.632867	1.68917	1.0174	1
1.44827	0.966173	0	0.966173	2
0	0	0	0	1
1.61959	1.10708	1.61959	1.61959	0
0.86007	0	0	0	1
0	0	0	0	6
0	0	0	0	1
1.0039	0	2.43128	2.9063	2
0	0	0	0	0
0	0	0	0	5
0	1.07505	1.07505	2.53217	0
2.15667	0	0	1.06835	4
0.905157	1.37236	2.12365	1.68953	2
1.65113	0	0.877258	0	2
0.96376	0	0	0	1
0	0	0	1.0113	2
1.16473	0	0	0	6
1.05463	0.660342	1.05463	0	3
1.20918	0	1.20918	0	0
1.01047	0.328007	0.937189	0.328007	3
0	0	0	0	0
1.99596	0	0	0.95159	3
0.714032	1.82633	0	0.714032	3
1.44558	1.15148	0	0	4
2.12748	0	0	2.12748	0
1.50154	1.00952	0	1.00952	3
1.35652	1.35652	0	0.892546	2
0.980465	0	0	0	1
2.09386	0	1.02211	1.84643	2
0.969006	0	0.969006	1.45177	2
1.21665	0	0	0	1
1.31302	1.31302	0.6449	1.31302	2
0	0	0	1.15765	1
0	1.00128	0	1.00128	2
2.9461	0	0	0	3
1.08364	0	0	0	3
0	0	0	0.75462	3
1.12714	1.64357	0	1.12714	2
0	0	0	0	1
1.16118	0	0	1.16118	3
0	1.61522	1.10344	0	2
1.15526	0	1.15526	1.15526	0
0	0	1.03633	0	0
1.35832	0.456117	0	0	3
1.22085	1.22085	0	0	0
2.17733	0	1.59155	1.08373	3
0.958574	0	0	0	1
1.8631	2.47547	0	0	4
0	0	1.59082	0	4
0	0	0	0	1
0	0	0	0	1
0	0	0	0	4
0.665308	0	0	0	6
0.858344	0	0	1.31332	2
0	0	0	1.13396	1
1.62498	1.11158	0	0	0
3.29822	0	0	2.2709	4
0	0	0	0	1
2.06362	0.763483	1.71972	0	3
1.16382	0	0	0	3
0	0	0	0	0
2.16176	0	1.91173	1.07213	2
1.42505	0	1.42505	0	3
1.45446	0.599137	1.62978	1.24174	3
0	0	0	0	5
1.70815	0.991225	0.755976	0	3
1.69647	0	0	0.55529	5
2.80141	0	1.91699	2.3672	0
2.04037	1.17284	1.17284	1.69787	2
0	0	0	0	5
0	0	0	0	1
0	0	0	0	1
1.5406	1.5406	0	2.0039	3
2.87767	1.47123	0	0	4
0	0	0	0	1
1.00095	1.00095	2.56849	1.00095	2
0.908414	0	0	0	1
0	0	0	0.607807	3
2.14379	1.4417	1.85314	0.730425	3
0	0	0	0	1
1.21598	1.21598	0	1.74871	0
1.27128	1.27128	0	1.27128	0
0	0	0	0	1
1.14101	0	0	1.6601	2
1.72792	0.933333	0.933333	0	2
0.624455	0	0	0	1
1.51524	1.02074	0	1.02074	0
1.31183	0	0	0	2
0	0	0	0	4
0	0	0	0	1
0	0	0	0	1
0	0	0	0	6
0.54214	0	0	0	3
1.15098	0	0	0.655585	3
0.516108	0	0	1.1074	3
1.61878	0	1.10641	1.10641	0
0.657865	0	1.33289	0	3
1.73628	1.2054	0	0	0
0	0	0	0	1
0	0	0	0	1
0	1.33571	0	0	0
0	0	0	1.2024	2
0	0	1.48165	0	4
0	0	0	0	1
0	0	1.072	0	0
1.13772	0	0	0	3
0	0	0	0	4
0.392374	0	0	0	1
0	0	0	0	1
0	0	0	0	4
0	0	0	0	3
2.05073	0	0	2.05073	2
0	0	0	0.809336	1
0.884331	0.536892	1.51588	1.34618	3
0	0	0	0	0
1.38795	0	0	1.38795	2
1.23002	1.76518	1.76518	1.76518	0
2.18616	0	1.29024	0	0
0	0.846005	1.29764	0.846005	2
2.87641	0	2.87641	1.22169	4
1.16976	0	1.16976	0	0
0	0	0	0	1
0	0	0	0	5
1.175	1.175	0	0	0
0.979927	0.441317	1.58582	0.441317	4
1.88031	1.04797	0	0	2
1.01353	0	1.29005	0	3
0	1.27815	0	1.00308	3
0.95497	0.95497	0	1.22315	3
0.979945	0	0.605493	1.46525	3
1.43476	0.725717	0	0	3
0	0	0	0	1
1.72957	0.934552	0.934552	0	0
1.58818	0	0	1.58818	0
2.62319	2.0001	1.26861	0.823278	2
1.29812	0	0	0	1
1.19598	0	0	0	1
0	0	0	0	1
1.99596	0.722649	0	1.43023	3
0.795649	0	0	0.795649	3
2.8768	0	1.12968	1.64661	0
0	0	0	0	4
1.14	1.14	1.6589	0	4
0	0	0	1.99514	0
0	0	0	0	1
1.71765	0	0	1.18958	0
0.605719	0	0	1.46563	3
2.43888	0	0	1.8294	0
0	0	0	0	0
0	2.22422	1.32143	1.87142	0
0	0	0	0	1
1.71584	1.39647	0	0	2
1.9924	0	0	0	4
0	0	0	0	1
0	0	0	1.3875	0
2.68013	0.887976	1.52072	0	2
0	1.0505	0	0	1
0	0	0	0	2
1.34138	1.05879	0.385753	0.663431	3
0	1.49829	0	1.00687	2
1.68006	0	0	2.47777	2
2.14174	0	1.38772	0.917432	2
1.0686	1.90716	0	0	3
0.631586	0	0	0.631586	2
0	0	0	0	0
1.68558	0	0	0	0
0	0	1.69969	0	4
0	0	0	2.36085	0
1.15531	0.54523	0.54523	1.36098	3
0	0	0	1.78203	0
1.02222	0	0	0	0
1.08937	0	0	1.08937	0
2.06502	1.72104	1.19245	1.72104	0
0.92766	1.40049	1.72022	0.92766	0
1.0401	0.266138	0.797354	0	4
0	0	0	0	0
2.08594	0	0	0	3
0	0	0	0	4
0.614628	0	0	1.26608	3
1.03656	0	0	1.03656	2
2.18196	0	1.28681	1.28681	2
0.614186	0.991882	0.448164	0.75653	3
0	1.08845	1.08845	2.38401	0
2.58479	0	0.929233	0.929233	2
0.929048	0	0	0	5
1.72085	1.19229	0	2.06482	0
2.83121	0	2.09137	0	0
0	1.11639	0	0	0
0	0	0	1.83101	0
0	0	0	1.42421	0
0.661474	0	0	0.661474	1
1.39842	0.926	0.926	0.926	3
1.4417	1.4417	0	0	0
1.63049	1.11618	1.81367	1.11618	3
2.04134	0	0	0	0
0	0	0	0	1
1.46562	0	0	0	1
0	0	0	0	0
0	0	0	0	1
1.78657	1.24832	0	2.39223	4
0	0	0	0	1
0	0	0	1.77855	0
2.38915	0	0	0	4
0	0	2.19817	1.30006	0
0.870748	0	0	0	1
2.42156	0	0	0	4
0	0	0	0	0
1.88031	1.32914	2.07247	0.870828	2
3.08324	1.12587	2.23341	1.12587	2
1.49038	0.763728	0.763728	1.00041	3
1.21009	0	0	0	1
1.25107	0	0.809613	0	2
1.65221	0	1.13438	0	2
1.00133	1.00133	0	0.62109	1
0.589964	0	0	0	5
0	0	0	1.82677	1
1.9092	0.671896	0.671896	2.04195	3
0	0	0	0	1
0.694977	0	0	0.694977	3
0	0	0	0	1
0.826229	0.826229	0	1.57982	3
1.94821	0	0	1.38831	3
1.5345	0.646974	0	0	3
0.987017	0	0	0	5
1.69678	0	2.0392	1.17191	0
0	0	0	0	1
1.05147	0	1.55259	1.05147	2
1.0819	0	1.0819	1.58934	3
1.6908	0	1.16686	0	0
0	0	2.43223	2.06975	2
0.82292	0	0	0	1
0	0	0	0	1
0	0	0	1.87726	0
0	0	1.29754	0	0
0.573808	0.573808	0.573808	0	3
2.10007	0	0	2.35666	0
0.864498	0.864498	1.63344	0	2
0	0	0	0	5
1.22041	0.293585	0	0.995522	3
1.03939	0	0	0	1
0	0	0	1.5033	2
0.949934	0	0	0.583762	1
0	0	0	0	3
1.79405	0	0	2.4004	0
0	0	0	0	1
0	0	0	1.61072	2
0.80658	0	0	0.80658	3
0.550959	0.90415	0	0.550959	3
1.3434	1.89674	0	0	0
0	0	0	0	4
1.34655	0	0	1.34655	0
0.920148	0	0.562373	0	5
1.39407	1.39407	1.39407	0	0
0	0	0	0	0
1.12997	0	0	0	5
0.948672	0	0	0	1
1.13096	1.64813	0	1.98731	2
0.61381	0.820302	0	0	3
1.37821	0.90983	1.37821	0	0
0.742336	1.4592	0	0	2
1.07011	1.07011	0	0	1
0	0	0	2.09714	0
1.27564	1.27564	1.81839	0.828765	3
0	0	2.41705	0	2
0.82249	1.2676	1.80905	0	2
1.4422	0	0	1.76558	0
2.65202	1.05891	0	1.05891	2
0	0.911428	1.38021	0	2
1.24347	1.24347	0	1.24347	2
0	0	0	0	2
0.739463	1.1599	0.739463	1.68255	0
0	0	0	0	1
0	0	0	0	4
1.33902	0.878654	1.65307	1.33902	2
0	0	0	0	3
0	1.4422	0	0	5
0.964261	0	2.20984	1.44591	2
0	0	0	0	1
1.63938	1.97795	1.12362	0	0
0	0	1.18578	1.71316	0
1.29426	0	0	0	0
0	0	0	0	0
1.48086	0	0	1.48086	3
1.12195	0	0	0.710698	5
1.05207	0	0	0	1
1.7564	1.99996	1.99996	0	2
0.90542	0	0	0	3
1.48666	0	0	1.48666	0
0	0	0.920602	0.920602	3
2.35984	0	0	0.954823	2
0	0.967385	0	0.967385	2
1.00522	1.00522	1.00522	1.49627	2
0	0	0	0	3
1.67493	0	0	0	0
0	0	0	0	1
0.62851	0.62851	0	0	1
0	0	0	0	0
1.84706	0.848137	0	1.30035	2
0	0	0	0	1
0	0	0	0	5
0	0	0	0	1
0	0	0	0	1
0	0	0	0	5
1.11705	0.414725	0.414725	0.707005	3
0	2.29081	0	0	2
0.626962	0	0	0	3
2.11788	0	3.32562	0	2
2.15442	0.819994	1.2644	0	4
1.60212	1.21732	0.583727	0	3
0	1.35322	2.10104	0.889916	2
0	0	0	0	5
1.32466	0	0	1.87515	0
1.15378	0	1.15378	1.67528	0
0.417253	0.417253	0	0	1
1.17453	0	0	0	3
0	0	0	0	1
1.15052	0	0	2.01216	0
1.04851	0	0	1.04851	3
2.6562	1.16534	0	1.68899	4
0	0	0	1.45793	0
1.04893	0	0	0	2
0.692897	0.405299	0	0.692897	3
0	0	0	1.20523	0
0	0	0	0	0
0.505314	0	0	0	3
0	0	0	0	5
0	0	0	0	1
1.53436	0	0	0	0
0	0	0	0	1
2.00093	0	2.00093	1.4346	4
0	0	0	1.06948	2
0	0	0	0	1
0	0	0	0	5
0	0	0	0	1
0	0	0	0	3
0	0	0	0	1
1.32092	0.864339	0	1.32092	2
2.63692	1.7688	0	1.44516	2
1.36352	0	0	0.898114	3
1.10115	1.61248	0	1.10115	0
0	0	1.37522	1.69266	2
0	1.11474	1.11474	1.96659	2
0	0	0	0	6
0	0	0	0	6
0	0	0	0	6
1.50539	0	0	1.20515	0
2.0269	0	1.16216	0	0
1.3848	0	0	0	0
0.979373	0	2.03486	0	2
3.23981	0	2.00888	1.5837	2
0	0	0	0	1
1.39888	1.39888	1.39888	1.96028	0
0.6654	0	0	0	1
2.07612	0	1.50113	0	2
2.03932	0.848901	0.848901	1.61168	2
1.53407	1.03621	0	0	0
0	0	0	1.36929	4
0.942816	0.486664	0	0	3
0	0.926552	0.926552	1.96054	2
0.792427	2.36744	0	0	2
0	0	0	0	4
0.797623	0	0	0.797623	3
2.56532	0	0	0.998782	2
1.0388	1.86833	1.0388	1.86833	0
0.486399	0.486399	0.486399	1.05756	3
0	0	0	2.11617	0
0.798697	0	0	0	1
2.39005	1.78457	1.45971	0	2
1.61846	0	0	0	0
1.29715	0	0	0	6
1.64156	0	1.12545	0	2
0	0.839526	1.28938	2.02503	2
0	0	0	0	2
0	0	0	0	1
2.25981	0	2.25981	0	3
0	0	0	0	1
1.33985	1.33985	0	0	2
0	1.37788	0	1.37788	0
0	0	0	0	4
0	0	0	0	5
0	0	1.10317	2.20329	0
0.611179	0.611179	0	0	1
0	0.664071	0	0	3
0	0	0	0	5
1.11474	1.11474	1.11474	1.11474	0
1.48455	0	0	2.41938	0
1.18421	0	0	0	6
0.383075	1.20415	1.45103	0.87562	3
0	0	0	0	1
1.70778	0.406702	1.10109	0	3
1.45277	0.969818	0	0	6
1.70006	1.70006	1.70006	2.29743	2
0	0	0	0	1
1.68972	0	0	0	1
1.45516	0	0	2.38467	4
0	0	0	0	1
0	0	0	0	4
0	0	0	0	1
0.888186	0	1.14616	0	1
0	0	0	1.58463	2
0	0	0	0	1
2.0363	2.39729	0	2.0363	0
2.08811	1.01791	2.08811	0	0
0.967385	1.77379	2.21433	0.967385	2
1.85278	0.730202	2.00862	0	2
0.860897	0.520364	2.53408	1.11446	3
0	0	0	0	3
2.01799	0	0	0	0
2.36555	1.32365	0	1.87398	3
1.43217	0.953155	2.35738	1.43217	2
2.53851	0	1.46595	0	2
0.940222	0	0	0	1
0	0	0	1.31124	0
1.65786	1.13913	0	0	4
0.839676	0	0	0.839676	3
2.22015	1.71567	1.71567	0	2
0.512029	0	0	0	3
1.21033	0	1.21033	1.21033	2
0.595754	0.595754	0.966526	0.966526	3
1.47356	0	2.04504	0	4
0	0	0	0	6
0	0	0	0	6
2.09214	1.37606	1.63764	1.21415	3
0	0	0	0	3
0.884289	0	0	0	1
0	0	0	1.86879	1
1.10844	0	0	0	0
0.802822	0	0	0	1
0	0	0	1.17361	0
1.02807	0	0	0	2
1.27452	0	0	0	3
2.19682	0.761896	2.19682	0	2
1.01314	0	0	0	3
1.45064	2.01912	2.27304	0	2
1.23226	0	0	0	1
0	0	0	0	1
1.69152	0	0	1.16747	1
0	0	0	0	1
0	0	0.563088	0	1
0	0	0	0	1
0.482451	0	0	0	3
1.06058	0	0	0	3
0	0	0	0	6
1.95349	0	0	0.921603	3
0	0	0	0	1
1.40383	0.930348	1.72387	0	0
1.37544	0.907619	0	0	2
2.62354	0	1.26889	1.81055	0
1.03504	1.03504	0	0	6
0	0	1.46518	1.46518	2
1.62771	0.860385	2.58601	0	2
0	1.06089	2.1466	0	2
0	2.40392	0	0	0
0.995113	0	2.0567	0	3
0	2.0091	0	0	2
0	0	0	0	1
0.623008	0	0	0	1
2.19415	0	1.84291	0	0
0.951411	0.584827	0.425129	0.951411	3
0	0	0	0	4
0.826373	0	0	1.58002	3
1.5308	1.03352	0	1.5308	0
0	0	0	2.37769	0
1.56879	0	1.06485	1.56879	2
0	0	0	0	1
0	0	0	1.83358	0
1.90863	0	0	0	0
0	0	2.4507	0	5
0	0	0	0	0
0	0	0	0	6
0	0	0	0.979512	3
1.16839	0	1.6926	1.6926	0
0	0	0	0	5
0	0	0	0	1
1.17686	1.70262	0	1.17686	0
1.17122	0.442429	1.17122	1.46762	3
0	0	0	0	1
1.95271	0	0	0	2
2.14894	0	0	0	4
0	0	0	0	1
2.03613	0	0	0.846803	3
0	0	0	0	1
0	0	1.13654	1.13654	0
2.25024	0.794284	0.794284	0	2
0	0	0	0	4
1.73647	0	1.20556	0	0
1.7141	1.18657	0	1.18657	4
1.10042	1.10042	0.6945	1.38832	1
0	1.74461	0	1.74461	0
0	0	0	0	1
1.04378	1.87484	0	1.87484	2
0	0	0	0	1
2.19198	0	2.19198	0	2
0.564524	0.564524	0	0.564524	3
0	0	0	0.82993	1
0	0	0	1.82691	0
1.26146	0.988445	0	1.26146	3
1.62078	0.457156	1.36043	0	3
0	0	0	0	1
2.29301	1.1713	0	0	2
2.01168	0	1.58627	1.58627	2
1.96554	1.40349	0	0	4
0	0	0	0	1
0	0	0	0	0
2.12797	1.54733	0	0	2
1.21215	0	0	0	1
0	0	0	0	1
0.52841	0	0	0	3
1.60521	0.690508	0	1.38233	3
2.12607	0	0	0	0
0	0	0	0	4
1.29619	0.633987	1.69112	0	5
1.9735	1.12013	2.59463	1.12013	0
0	0	0	1.24974	3
2.76419	0	0	0	4
2.01657	1.44839	1.44839	0	4
1.4223	0	0	0	4
2.72381	0	1.21582	1.74852	0
0	0	0	0	1
0.506019	0	0	1.83568	5
0	0	0	0	1
0.905508	0.905508	0.905508	0.905508	2
1.04557	0	0	0	0
0	0	0	0	4
1.83049	0	0	1.28606	0
1.84508	1.84508	1.51565	1.02108	2
0	1.63189	1.63189	0	4
0.961958	0	0	0	1
0	0	0	0	1
2.66507	1.17191	2.0392	2.66507	0
2.11153	0	1.03504	1.03504	2
1.53066	1.53066	1.0334	1.53066	2
1.47883	0.319487	0.918562	0.755776	3
1.47995	0	0	0	1
0	1.30181	0	0	0
0	0	0	0	1
2.0336	0	1.16747	2.28802	2
1.77683	1.08669	1.08669	0	3
0	0	1.16793	0	0
0	0	0	0	6
1.10384	0.69707	0	0	4
0	0	0	0	1
1.15795	1.15795	1.15795	1.68023	0
1.37434	0	0	0	0
0.988074	1.47525	1.80141	0	2
1.41624	1.41624	1.98006	0	2
0	0	0	0	0
0.956892	0	0	0	1
0	0	0	0	1
0	0	0	0	1
0	0	0.910984	0	2
0	0	0	0	1
1.65392	0	1.13582	1.13582	2
1.74461	0	0	0	4
2.01085	1.14948	1.67018	0	2
1.62596	0	0	0	6
0.822455	0.4935	0.4935	0.4935	3
1.60354	1.0937	1.0937	1.93959	2
0	0	0	0	3
0	1.43973	0	0.959269	0
0	0	0	0	0
0	0	0	0	6
0.992648	0	0	0.992648	2
0	0	0	0	1
1.50248	0	0	0	1
0	2.01855	3.51563	0	4
2.38455	0	1.5977	1.5977	0
0	0	0	0	1
0	0	0	0	6
0	0	0	0	1
2.0844	1.01521	0	1.01521	2
0	1.24531	0	0	0
1.53708	0	1.03868	0	0
1.93067	1.8413	1.51215	1.37297	3
1.67334	1.67334	0	1.67334	0
0	0	0	0	3
2.05063	0	0	1.47851	4
1.14435	1.14435	0	1.66408	0
0	0	0	0	5
0	0	0	0	0
0	0	0	0	1
0.784767	0	0	0	1
1.53765	2.11713	1.03915	1.03915	2
0	0	0	0	0
2.10433	0	1.9703	0.707448	3
2.17922	0	0	2.34251	2
1.42405	0	0	0	3
1.69714	0	0	2.29421	0
0	1.90181	2.25623	0	0
0	0	0	0	1
0	1.56579	1.06237	1.06237	0
1.51871	0	0	0	6
0.678621	2.05388	0.678621	0.678621	2
1.3801	0	0	2.13278	3
0.999432	0	0	0	6
0.842075	0	1.29263	0.842075	0
0	0	0	0	6
0	0	2.4827	0.942989	0
0	0	0	0	1
0	0	0	0	0
0	0	0	1.71671	0
0	0	0	0	6
1.94377	0.6919	0.6919	0.6919	2
0	0	1.56639	2.14927	0
0.848137	0	0	0	1
0	1.46621	0	0.980725	2
2.17929	0.835808	0.835808	1.59331	3
0	0	0	0	1
1.1751	0	0.557418	1.1751	3
2.17285	0.938703	2.59922	0	2
1.46081	0	2.48752	1.16511	1
1.03562	0	1.31514	1.31514	1
0	0	0	0	1
0	0	0	0	1
0	0	0	0	4
2.58192	1.11089	1.11089	1.11089	2
0	0	0	1.80395	0
1.1193	0	0	1.1193	1
0	0	1.84538	0	4
1.6969	0	0	0	2
0	0	0	0	1
1.0522	0	0	0	0
1.89003	0	0	0	4
2.8434	1.92883	0	0	2
0	0	0	0	1
0	0	0	0	4
2.49463	0	1.32954	0	0
1.95349	1.39293	1.71199	0	0
1.01487	0	0	0	5
0	0	0	0	4
1.60133	0	0	0	6
1.62738	1.31561	0	1.31561	3
0	0	0	0	1
0	0	0	0	6
1.06773	1.06773	1.06773	0	2
0.974519	0	1.78334	1.45857	2
1.22253	2.10259	1.7564	2.87754	0
0	0	0	0	5
0	0	0	1.11639	2
2.34969	0	0	1.90052	2
0	0	0	0	1
0	1.7384	0.775675	0	2
0	0	0	0	0
2.48702	0	1.87375	1.04294	2
1.7816	1.57727	0	0.437492	3
0	0	0	0	1
2.3655	2.3655	2.3655	0	4
0	0	1.69152	1.16747	2
0	0	0	0	1
0	0	0	0	6
3.35003	0.962358	2.37091	1.44355	0
0.788414	0.788414	0	0.788414	0
1.69951	0	1.69951	1.69951	2
0	0	0	0	1
0	0	0.727703	1.43769	6
0.53166	0	0	0.53166	3
1.2345	1.2345	0	0	0
1.71316	1.18578	0	0	0
0	1.47054	0	0.750091	2
1.02131	0	1.84538	0	2
1.27295	0.550819	0.742894	1.04264	3
0	0	0	0	3
0.997051	0	0	0	2
1.31124	0	0	0	3
1.51213	1.01819	1.29535	0	5
1.57302	1.26623	2.415	0	2
1.73711	0.940127	1.416	0	2
0	0	0	1.61797	2
1.15422	0	1.15422	0.735141	1
1.4868	0	0	0	3
1.3632	1.91947	1.91947	0	0
0.95907	0	0	0	1
0	0	0	0	4
1.60201	0	1.29254	0	1
0	0	0	0	3
1.71391	1.71391	2.31266	2.31266	4
1.5788	0	0	0	1
0	0	0	0	1
0	0	0	0	6
0	0	0	0	3
0.942128	0	0	0	1
0	1.18847	2.06003	1.18847	0
0	0	0	0	1
2.23867	0	0	0	2
0.680733	1.08203	0	0	1
0	0	0	1.23157	0
1.40279	1.40279	1.40279	0	0
1.34319	0	0	1.34319	0
0	0	0	0	1
0	0	0	0	1
2.28366	0	0	0	0
1.76947	0	0.964161	0.964161	2
0	0	0	0	1
0	0	0	0	1
1.04402	1.04402	0	1.87515	2
0	1.10831	2.21013	0	2
1.03774	0	0	0	2
0	1.21682	0	2.09547	0
1.66948	0	0	0	1
2.32208	0	1.96448	1.96448	2
0	0	0	0	1
0.536862	0.536862	0	1.34613	3
0	0	0.423075	0	3
1.90133	1.34739	0	1.34739	0
1.70145	0.639946	0	0	1
1.76438	1.44109	2.20422	2.00829	2
0	0	0	0	0
1.77651	0	0	0	4
1.84478	0	0	1.84478	2
0	0	0	0	1
0	0	0	0	1
1.62716	0.859992	0.859992	1.11341	3
3.07224	1.19022	0	0	0
0.712811	0.712811	0.712811	1.12475	2
1.29072	0	0	0	1
0	0	0	0	0
1.89537	1.05953	1.56235	1.56235	2
0	0	0	0	4
1.0767	1.0767	1.0767	0	0
1.49305	0	0	0	0
2.42468	0	1.48905	1.48905	0
0	0	0	1.20246	2
0.908502	0	0	2.12859	1
0.490905	0.818717	0	0.490905	1
1.0368	0	0	0	5
0	1.43435	1.43435	1.43435	4
0	0	0	0.857171	1
1.86172	1.53108	2.85096	1.53108	2
2.05691	0.520087	0	1.96565	3
1.18879	0	0	1.18879	0
1.03727	1.03727	2.62107	1.86632	2
1.53201	0	0.645461	1.03451	3
2.00305	1.66287	0	1.14333	0
2.56107	0	0	0	2
0	0	0	0	1
0	0	0	0	3
0.307292	0	0	0.307292	3
1.43229	0.953253	0	2.35753	0
0	0	0	0	1
1.87726	0	0	0	0
1.01656	0	0	0	1
1.72957	0	0	1.54981	3
0	0	0	0	1
0	0	1.07849	0	2
1.03259	0	1.52967	1.86019	0
1.34827	0.66796	0.388744	0.885989	4
1.57537	0.67199	0	1.0703	3
0	0	0	0	1
0	0	1.21548	0	2
0	0	0.952714	0.585767	1
2.04368	0	0	1.70097	2
2.31935	0.763667	1.19158	2.31935	3
1.29831	2.19604	1.29831	1.29831	0
1.01656	0	0	1.51013	5
1.8708	1.53952	1.53952	0	2
0	1.32425	0	0	6
0	0	0	0	1
1.25375	0	0	0.811695	2
0	0	0	0	1
0	0	0	0	0
2.12175	0	0	0	0
2.84862	0.573504	0	0	3
0	0	0	0	5
0	0	0	1.2804	0
2.44355	1.59791	2.02435	1.83369	2
0.866731	0	0	0	1
0.911963	0	0.911963	0	2
0	0	0	0	1
0	0	0	0	3
0	0	0	0	5
1.47399	0	0	0.445393	3
0	0	0	0	1
0.434172	0	0	0.434172	3
0	0	0	0	1
0.907443	1.37522	0	2.42885	2
0	0	0	0.742047	1
0	0	0	0	6
0	0	0	0	1
1.67763	0	0	0	2
0	0	0	0	1
2.04798	1.07473	0	1.07473	1
0.989028	1.47642	0.989028	1.47642	2
1.07632	1.58263	0	0	4
0	0	0	0	1
1.5267	1.03015	0	1.5267	2
0	1.21749	0	0	2
2.94368	2.30187	0	0	0
2.13435	1.05183	0	0	0
1.02703	0	1.02703	0	4
1.6096	0	0	1.38644	2
0.849284	0	1.84875	0	2
2.10812	1.35921	0	1.35921	2
1.20311	0	0	0	2
0	0	0	0	6
0	0	0	0	5
1.85821	1.03107	1.85821	1.52783	2
1.48476	0.861015	0.520447	0.520447	3
0	0	0	0	6
0	0	0	0	6
0	0	0	0	1
0	0	0	0	1
1.20864	0.461993	0	0	3
1.95864	0	0.566	0	5
0	0	0	0	1
2.65097	0	0	1.89361	2
0.9182	0.56098	0.56098	0.9182	3
1.17598	0	0	0.55796	3
1.1973	0.869914	0.379966	0.654651	3
0	0	0	0	3
0	0	0	0	5
1.73705	0	1.73705	1.20605	0
0	0	0	0	1
1.84224	1.01893	1.84224	1.51303	0
2.06063	1.18895	1.7169	1.7169	2
0	0	0	0	3
0.990515	1.47824	0	1.47824	2
0	0	0	0	4
0.899712	1.53627	0.547802	1.36553	3
0	0	0	0	0
0	0	0	0	5
2.15045	1.56744	0	0	2
1.26425	0	0.613461	0.990887	3
1.57803	0	0	0	1
0	1.57941	0	1.07365	2
0	1.81204	1.57737	0	2
0.966779	0	0	0	2
0.937535	0	0	0.710882	3
1.95494	0	1.47444	0	3
0	0	0	0	6
2.56421	0	0.998024	0.998024	2
2.24861	1.34152	0	0	0
0	0	0	0	1
2.5554	0.992007	0	0	2
0	0	0	1.20638	2
0.960661	0	0	0	3
0	1.04081	0	0	2
2.24351	1.83522	1.99058	1.83522	2
1.48767	0	1.56223	0.294665	3
0	0	0	0	1
1.13381	0	0	0.719663	3
0	0	0	0	5
1.11055	0	0	0.702116	2
1.77001	1.77001	0	0	0
1.07384	1.35838	1.7607	0	3
0.969412	0	0	1.45227	2
2.34183	1.56027	0	1.05781	0
1.10803	0	0	0	5
0	0	0	0	1
0	0	0	0	1
0	0	2.27617	1.1584	0
0	0	0	0	0
0	0	0	0	1
1.08403	0	1.08403	0	2
1.02226	0	0	0.465716	3
0	0	0	0	1
1.14728	1.14728	1.14728	0	0
1.5169	0	0	0	1
0	1.49065	0	2.06432	0
0.763483	0	0	0	3
1.12174	0	0	0	1
1.50521	0	0	0	0
2.25904	1.35014	1.90448	0	0
2.20437	1.30513	0	1.85259	0
1.90545	0	1.35099	1.35099	0
0	0	0	0	1
0	0	0	0	2
0	0	0	0	6
0.998132	0	0.998132	1.81476	0
0.994361	0	0	0	6
0	0	0	0	5
1.56519	1.06188	1.56519	1.06188	2
1.76128	0.790711	1.22669	0.790711	2
2.1833	1.59692	0	0	3
1.45819	0.974211	0	0	2
2.30543	0	1.03166	2.73733	0
0	1.43949	2.63003	0	4
1.71093	0	1.18389	1.18389	4
0	0	0	0	6
0	0	0	0	1
0	0	0	0	6
0	0	0	0	1
0	0	2.07106	2.07106	0
0.719771	0	0	0.719771	1
0	0	0	0	1
1.08338	1.08338	1.08338	1.92628	2
0	0	0	0	2
1.16428	1.16428	2.28386	0	0
0	0	0	0	3
0.650329	0	0	1.0411	3
0	0	0	0	0
1.76317	1.76317	0	1.76317	0
0	0	0	0.901317	0
1.24908	0.977612	0.603797	1.78747	2
0	1.229	0	2.11062	0
2.39631	1.25151	1.7903	0	0
0	1.59833	1.59833	0	4
0	0	0	0	5
1.06648	0	1.06648	1.06648	2
0	0	0	0	1
0	0	0	0	5
0	0	0	0	1
0	0	0	1.71093	0
1.31941	0.740265	0.437122	1.16096	3
1.63173	1.11722	0	0	2
2.20868	0	0	0	0
0.70104	0.70104	0	0	3
2.34492	0.944715	0	0	2
0.699304	0	0	0	3
0	1.13913	0	0	2
0	0	0	1.3409	0
2.63692	1.67211	0	0	2
0	0	2.11681	1.76981	0
0	0	0	0	1
1.58171	1.07556	0	1.07556	2
2.42468	1.11833	1.63305	0	2
1.09384	0	0	0	0
0.78154	0	0	0	1
1.74852	0	1.74852	0	2
1.05548	0	0	0	1
1.8789	0	0	0	1
0.892376	1.35631	0	0.892376	2
0.752358	1.05431	0.558472	0	3
0	1.6018	1.6018	1.09225	2
1.53536	1.03727	1.86632	1.53536	2
2.89981	1.29244	0	0.841925	2
1.17997	0	1.7063	1.17997	2
0.532355	0	0	0	3
0	0	0	0	1
1.94266	0.78639	1.2211	0	0
1.21298	1.74519	1.74519	0	0
0	1.25258	0	0	4
1.02916	0	0	0.641518	3
0.614862	0.614862	0	0	5
0.882125	0.882125	0	0	2
0	1.16156	0	1.16156	0
0.855768	0	0	1.31005	3
0	0	0	0	5
0	0	0	0	1
1.6975	2.03998	0	1.17253	0
1.76337	0	0	0	0
0	0	0	0	6
0	0	0	0	6
0	0	0	0	1
0	0	0	1.19596	3
0	0	0	0	1
0	0	0	1.07213	2
1.00324	1.49385	1.00324	1.00324	2
0	0	0	1.49914	2
1.11076	0.292254	1.39995	1.11076	3
0	0	0	0	1
0	0	0	1.87119	1
1.06691	0.539354	1.14572	0	3
0	0.903757	0	0	1
0	0.334371	0	0.334371	3
0	0	0	0	5
0	0	0	0	1
0	0	0	0	1
1.65959	1.14057	0	0	0
0	0	0	0	0
1.58679	0	1.58679	1.58679	0
0	0	1.31821	1.31821	0
0	0	0	0	1
2.47777	0	1.1578	1.68006	0
0	0	0	0	0
0	0	2.07898	1.73416	0
0	0	0	0	0
2.08071	0	1.50521	0	2
0	0	0	0	0
0	0	0	0	1
0	0	0	1.37434	4
1.13246	0	0.718637	0	3
0	0	0	0	0
0	0	0	0	1
0	0	1.59144	1.08364	0
1.78885	0	0	0	1
0	0	0	0	1
0	0	0	0	1
0.269208	0.80456	0.80456	0	3
1.5614	0.561384	0.755956	1.18151	3
0	0	0	0	6
1.1113	0	0	0	1
0	1.09575	0	0.691004	3
2.28623	0	2.65723	0	4
0	0	0	0	5
0	0	0	0	1
1.10303	0	0	2.20311	0
1.86941	0	0	0	3
1.34803	0	0.451052	1.1878	3
0	0	0	0	1
0	0	0	0	3
0	0	0.599507	0.971703	1
0	2.49372	0	0	0
1.26458	0	0	1.26458	3
0	0	0	0	1
2.30775	1.70945	0	2.5108	0
0	0	0	0	1
0	0	1.21565	0	0
0	0	0	1.48073	2
1.01712	0	0	0	6
1.21816	0	0	0	5
1.01264	0	0	0	1
1.07772	0	0	0	5
1.35354	0.89017	1.35354	2.26314	0
1.20802	0	0	0	3
0	0	0	0	1
0	0.701757	0	0	3
1.02006	0	0	0	3
0.599285	0	0	0	5
0	0	0	0	1
0	0	0	0	1
0	0	0	0	4
0	0	0	0	1
1.00841	0	0	0	0
1.46531	0	0	1.46531	0
0	0	0	0	1
0	1.86571	1.86571	0	0
1.76498	0	0	2.11169	0
0	1.62416	0	0	1
1.35084	1.57158	0.669654	1.75229	3
1.3355	0	0	0	2
0	0	0	0	1
1.34372	0	0.882375	0.882375	3
0	0	0	0	4
1.22171	0	0.705852	0.705852	3
2.67832	1.58401	2.36895	0	2
1.81527	0	0	0	0
1.30064	0	0	0	0
0	0	0	0	1
0.836284	0	0	0.558072	3
0	1.99423	1.65461	1.13639	0
0.913189	0	0.913189	0.751036	3
1.25671	0	1.25671	2.14493	0
0	0	0	0	1
0	1.1282	0	0	5
0	0	0	0	5
0.579759	0	0	0	1
0	0	0	0	1
0	0	0	0	1
0	0	0	0	1
1.42974	0.9512	0.9512	0.9512	2
1.85027	0.887787	1.35054	0	3
0.85028	0	0	0.85028	3
0	0	0	0	5
0.920421	0.920421	1.39145	0	2
1.22431	0	0	0	1
2.09131	2.09131	1.74578	0	2
1.31601	0	1.86517	0	0
1.73493	0	0	2.07979	0
0	0	0	0	4
0.475806	0.475806	0.475806	0	3
0	0	0	0	1
0.880745	0	0	0.880745	3
0	1.08248	0	0	0
0	0.882707	0.882707	0.882707	2
0	0	0	0	1
0	0	0	0	5
2.28774	1.84239	0	1.84239	2
1.28814	0	0	2.44271	0
1.9587	0.925264	0	1.71696	2
2.69622	0	2.4898	1.32567	4
0.642371	0	0	0.642371	3
0.827241	0	0	0	6
0	0	0	0	1
0.985225	0	0.985225	0	0
0	0	1.08455	1.08455	0
0.995435	0.995435	1.48428	0.995435	2
1.09388	1.46087	0	0	3
0	0	1.42505	0.947414	2
0	0	0	0	1
1.58073	0.82688	0.496577	0.82688	3
0	0	0	0	4
0.952274	0.952274	0	0	1
0	0	0	0.981038	6
0	0	0	0	1
0	0	0	0	0
1.08416	0	1.92729	1.92729	0
0.764157	0	0	0	1
0	0	0	0	0
2.15207	0	2.15207	1.26249	0
1.00836	0.626232	0.626232	0	2
1.54689	0	0.803026	1.77988	2
0	0	0	0	3
1.58109	1.07505	0	0	0
1.09529	1.09529	0	1.60545	2
0	1.28398	1.28398	1.82808	0
0	0	0	0	6
0	0	0	0	0
0	0.737979	1.45281	0	3
1.64273	1.64273	0	0	2
0.974827	0	0	1.78375	2
0	0	0	0	3
0	0	0	0	0
2.37969	0	1.23848	0	0
1.19474	1.19474	1.82149	1.00321	3
1.86762	0.739349	1.15975	1.15975	2
0.467824	0	0	0.785285	3
0	0	0	0	6
2.01704	1.15437	2.01704	1.67598	0
0	1.19759	1.72709	1.19759	2
2.16221	0	0	1.81269	0
0	0	0	0	1
0.896307	0	0	0	1
0	0	0	0	0
2.23121	1.78954	0.979166	0	2
0	0	0	0	0
2.19918	0	0	0	2
0	0.935963	0	1.41082	2
0.958376	0	2.83759	1.43863	2
0	0	0	0	2
1.54864	0	0	0	1
1.14333	0	0	0	1
0	0	0	0	1
0	1.09094	0	0	4
2.39083	1.09344	0	0	0
0	0	0	0.931092	3
0.985646	0	0	0.985646	3
1.04069	0	0	0	1
0.775485	0	0	0	1
1.15945	0	1.15945	0	0
0	0	0	0	1
0	0	0	0	0
0	0	0	0	1
0	0	0	2.00871	0
0	0	0	0	1
1.95801	0	0	1.10803	0
0.526966	0.20804	0.526966	0.20804	3
2.23347	0	0.870748	0	2
1.98822	0	2.61044	0	2
1.34817	1.06479	1.06479	0	3
1.21916	0	0	0	0
1.37002	0	0	0	3
1.46216	0	0.74436	0.74436	0
1.39796	0	0	0.925631	0
1.77834	0	1.24128	1.24128	4
1.92333	0	0	1.36656	3
0	0.746688	0	0	1
0	0	0	0	1
1.62481	1.62481	0	0	0
0	0	0	0	1
2.02637	0.973288	0	0.973288	2
1.06823	0	0	0	6
0	0	0	0	5
0.884372	0	0	1.34623	2
0	1.21799	2.09693	0	2
0	1.46621	1.46621	2.39774	2
0	0	0	0	1
0	1.26632	1.26632	0	0
0.811764	1.25384	0	1.55933	3
0	0	0	0	1
0	1.47447	0.987439	0	0
1.42974	0.9512	1.75206	0	0
0	0	2.19057	0	2
0	0	0	0	1
0	0	0	0	1
0	0	0	0	1
1.89578	0	1.34257	0	1
0	0	0	0	5
0	0	0	0	0
1.66966	0	1.14904	0	0
0	0	0.82292	0	3
0	0	0	0	1
0	0	0	0	4
1.06698	0	2.07829	1.57135	5
1.00575	0.76824	0.76824	0.253861	3
1.18421	0	1.7113	1.18421	0
1.08468	1.08468	1.92796	0	2
0	1.66565	1.14567	0	2
2.11211	1.23019	1.23019	1.23019	0
0	0	0	0	4
0	0	0.847146	0	0
2.06189	1.25129	1.68008	0.484716	3
1.32294	0	0	1.0425	3
1.0072	1.49869	0	1.49869	2
0	0	0	0	1
1.32608	0.65341	0	1.04527	2
0	1.25689	0	1.25689	0
0	0	0	0	1
0	0	1.10438	1.10438	2
0	0	0	2.06222	0
0	0	0	0	5
0	0	0	0	1
0.632123	0	0	0	3
0.545261	0	0	0	3
0	0	0	0.889747	3
0	0	0	0.693247	3
0	0	0	0	1
2.43488	1.64206	0	0	0
1.42218	0	0	0.945099	3
2.69245	1.19229	0	1.19229	3
1.81865	0.76428	0.453444	0	3
2.25661	0	1.66304	0	2
0	0	0	0	1
0	1.14188	1.14188	0	4
1.11921	0	0	0	3
0.997591	0	0.997591	1.48693	0
1.75938	1.22508	2.10575	2.10575	2
1.75799	0	0.95561	0.95561	2
1.38312	0	0	0.913748	2
1.99551	1.1374	0	0	0
0.606686	0.348662	0.348662	0.189451	3
1.8863	0	1.05256	1.8863	2
0	0	0	1.99496	0
1.17608	0	0	0	0
0	0	0	0	0
1.23519	0	1.23519	2.37547	0
0	0	0	0	1
1.07709	0	0	0	3
0	1.42206	0	0	0
0	0	0	0	5
1.05683	0	0	0	1
0	0	0	0	1
1.55642	0	1.05463	2.13814	0
0	0	0	0	1
0	0	0	0	0
0.951818	0	0	0.951818	3
1.63355	0	0	0	1
0	0	0.949546	0	2
1.70852	1.18185	1.70852	0	2
2.70191	1.19937	1.72919	0	0
0	0	0	0	1
1.50602	1.01319	1.01319	0	0
0.835697	0.502719	0	0.835697	3
1.96005	1.50086	1.67839	1.00897	3
1.06735	0	0	1.06735	2
0	0	0	0	5
2.0567	0.995113	0.995113	1.48389	2
0	0	0	0.590717	1
0.80497	0	0	0.481385	3
0	0	0	0	0
0.702065	0.702065	0	1.11049	3
0	0	0	0	1
0	0	0	0	1
2.32885	2.12977	1.54893	0	2
2.02709	1.16231	1.16231	1.16231	0
0	0	0	1.19405	0
1.35003	0	0	0.887387	0
0	0	0	1.43314	0
0	0	0	0	5
0	0	0	0	1
0	0	0	0	1
1.33799	0	0	0	0
1.12573	0	0	1.12573	0
0	0	0	0	6
0	1.66843	1.66843	1.14801	2
0	1.54428	0	1.54428	2
0	0	0	0	1
2.0392	0.60735	2.0392	1.25467	2
0	0	0	0	3
1.95557	0	1.10614	0	2
0	0	0	0	5
1.38323	1.38323	0	0	0
0.510799	0	0	0.84726	3
0	0	0	0	1
0	0	0	0.750268	1
1.89059	1.05585	1.5579	2.33912	2
0.230499	0.711436	0	0	3
0	0	0	0	1
0	0	0	0	1
1.24355	0	1.24355	0	0
0.910877	0	0.260286	0	3
2.09526	0	0	0	4
1.6797	0	1.6797	1.6797	2
1.67106	1.67106	1.15022	0	0
0	0	0	0	1
0.863228	0.522003	0.522003	0	3
0.631092	0	0	0.631092	3
1.42481	0	0	0	1
1.59802	1.59802	0	1.59802	2
0	0	0.811208	1.25312	0
1.24558	0	0.805346	0	2
0	0	1.34708	0	1
1.17795	0	0	0	1
0	1.52599	0	0	0
2.01291	1.44516	0	0	2
0	1.04845	0	1.04845	0
1.62416	1.11089	0	1.62416	2
2.32277	0	2.46282	2.15986	2
1.06052	0	0	0	1
0	0	1.92245	0	0
1.42285	1.42285	1.64839	1.13118	3
0	0	0.959021	1.43943	3
0.832711	0	0	0	1
0	0	0	1.31992	0
1.21398	0.946979	0	1.21398	3
0	1.14655	1.66669	0	0
2.36172	0.956103	0.956103	0	2
1.85555	0	0	0	0
0.965367	0	0	0	1
0.929094	0	0	0	3
0	0	0	0	6
1.29292	0.842301	1.29292	0	2
0.924988	0	0	0.924988	3
0	0	0	0	1
0	0	0	0	0
1.49789	1.49789	1.00654	1.49789	2
1.52459	2.10249	1.52459	0	0
1.30045	1.30045	0	0	1
1.12742	0	0	1.64391	0
0	0	0	0	1
0	0	0	0	1
0	0	0	1.0767	2
0	0	0	0	6
0	0	0	0	6
1.64753	0	0	0.469479	3
1.20151	0.657551	0.381876	0.873421	3
1.83566	0.719717	0	0	3
1.08963	0	0	0	0
0.82688	0	0	0	1
1.05038	0	1.05038	3.14866	0
1.42349	1.64907	0	0	3
0	0	0	0.912096	1
0	0	0	0	1
0	0	0	0	1
1.89521	1.05941	0	1.05941	0
0	0	0	0	2
2.56137	0.996081	1.48508	0.996081	2
1.93925	0	0	1.09344	3
0	0	0	0	1
0	0	0	0	4
0	0	0.711225	0	3
0	0	0	0	1
2.36457	1.07428	1.07428	1.07428	0
2.22988	1.63888	1.1232	1.1232	2
1.85199	1.52206	2.46343	1.02634	2
0.814558	0	0	0	3
0	0	0	0	1
0	1.20442	0	1.73512	0
1.34431	1.34431	1.56459	1.06138	2
0.559113	0	0	0	3
3.05651	1.80225	1.26176	0	0
0	0	0	0	4
1.85897	1.85897	0	0	2
1.5139	1.21282	1.5139	0	1
1.48389	0.995113	0	0	2
0.587893	0	0	0	3
0.842526	0	0	0	3
1.28435	1.28435	0	0	0
0	0	0	0	1
0	0	0	0	6
1.49038	1.19166	0	0.763728	2
0	0	0	0	2
0	0	0	0	1
1.39968	0.650329	1.0411	0.266502	4
0	0	1.28587	0	0
0	0	0	2.20365	4
1.61361	1.61361	0	0	4
0	0	0	1.07467	0
0	0	0	0	6
1.0671	0	0	0	2
0	0	0	0	1
0	1.68828	0	0	1
0	0	1.81097	0	0
0	0	0	0	1
0	0	1.23381	0	0
1.55834	0	0	1.55834	1
1.79009	0	0	0	0
0	0	0	0	1
0	0.759529	1.18618	1.48428	3
1.11798	1.11798	1.40806	1.11798	3
1.46314	0.978233	2.86776	0.978233	2
1.05426	0	0	0	1
2.41628	0	2.79154	1.80862	4
0	0	0	0	4
0	0	0	0	0
1.0941	0	0	0	0
0	0	0	0	1
1.96369	0.92877	1.96369	1.72173	2
0	0	0	0	0
1.98967	1.65034	1.65034	1.65034	0
0.727952	0	0	0	3
2.7994	1.48839	0	0.998782	3
2.35106	0	0	0	0
0	1.1605	1.68326	0	0
3.06789	0	0	0	4
0	0	0	0	1
2.26129	1.0003	1.0003	0	2
1.5702	0	0	0.819426	2
1.02485	0	0	0	0
1.91749	1.07657	0	1.07657	0
0	0	0	0	1
0	0	0	0	1
1.17582	0	0.557864	0	3
1.44096	1.44096	0	2.00815	0
0	0.617605	0	0	3
1.36125	1.36125	1.07638	0	3
0	1.287	0	2.1822	0
0	0	0	0	4
0	0	0.927013	0	0
0	0	0	0	4
0	0	0	0	1
1.18626	1.18626	0	0	0
0	0	0	0	5
2.22563	0	1.11999	0	0
0	1.51871	0	0	0
1.51034	0.632371	1.29369	1.68831	3
1.18887	0	0.451611	1.34917	3
1.6517	1.13396	0	0	0
1.34861	0	0	0.538254	3
1.41837	0	1.73969	0.942033	0
0	0	0	0	1
0	0	0	0	1
1.10994	1.62301	1.10994	1.10994	2
0	0	0	0.829202	1
1.67469	0	0	0.894337	3
1.76779	0	1.23226	1.23226	0
0	2.05983	0	0	0
1.27452	0	0	0	3
1.95038	1.39021	1.39021	0	0
0	0	0	0	1
0.932118	0	0	0	1
0	0	0	0	6
2.45906	0	0.848748	0.848748	2
1.33442	0	0	0	3
2.39065	0	0	2.39065	4
0	0	0	0	0
0	0	0	0	0
0	0.640391	0	0	3
3.32087	2.03746	0	0	4
0	0	0	0	1
0	0	0	0	1
0	0	0	0	1
3.07591	0	0	1.12069	3
0	1.36109	0	0	3
1.78485	0	0	0.975651	2
0	0	0	0	3
0	0	0	0	1
0	0	0	0	0
1.80249	2.10844	0.544378	0	3
0.596706	0	0	0	4
2.12469	0	0	0	2
1.90716	1.0686	1.90716	0	0
1.81033	0	0	0.994791	2
0	0	0	0	4
2.05715	0	1.48428	0	0
0	0	0	0	1
1.1572	1.67935	2.02063	1.1572	2
0	0	0	0	3
1.291	1.83623	0	1.83623	0
1.62498	1.11158	1.11158	1.11158	2
0.916801	0	0	0	1
0	0	0	0	5
0	0	0	0	1
0	0	0	0	0
0.998132	0.618749	1.81476	0.998132	3
0	0	1.10142	0	0
0	0	0	0	5
0	0.996836	0	0	1
0	1.5208	1.85063	0	2
0	0	0	0	3
2.57367	0.921968	0.921968	0.921968	2
0	0	0	1.53832	2
0	0	2.30025	0	2
0	0	0	0	1
0	0	0	0	4
1.53118	0.792031	1.2284	0	2
1.37777	2.13003	0	0	2
0	0	0	0	1
0	0	0	0	1
0	0	0	0	1
0	0.91348	0.91348	0.91348	0
0	0	0	0	1
1.04449	1.04449	0	2.1244	0
2.52386	1.06911	1.90781	0	2
0	0	0	0	5
0	2.05685	1.48402	1.48402	4
0	0	0	0	4
2.44752	1.13524	2.24577	2.44752	0
0.966375	1.44852	0	0.966375	2
1.63488	1.11985	1.11985	0	0
0.895107	0	0	0	2
0	1.02737	0	1.02737	0
0	0	0	0	0
0	1.54893	0	0	0
1.15392	0	0	0	2
0	0	0	0	1
2.07478	0.872365	1.88255	1.33108	2
0.876356	0	0	0	3
0	0.988816	0	0.988816	2
1.11281	1.62645	1.96413	1.96413	0
1.71316	1.71316	1.18578	2.31184	2
1.8372	1.50835	0	0	2
1.22746	0	1.76217	0	2
1.7649	0.677117	0.394807	1.36215	0
0.926921	0	0	1.39956	2
0	0	0	0	0
0	0	0	0	1
0.474724	0	0	0	3
1.40175	0	1.7216	1.7216	2
0	0	0	1.296	1
0.806694	0.346066	0.976063	0.976063	3
1.52125	0.293234	1.05576	0.616207	4
0	0	0	2.07308	0
1.51843	1.84808	0	0	0
0	0	0	0	1
0.592158	0	0	0	3
1.83823	1.83823	1.29273	0	2
0	1.5576	1.5576	0	0
0	0	1.74695	0	0
0	0	0	0	1
0	0	0	0.807405	3
1.74218	0	0	0.77815	2
2.63672	1.67193	1.15096	0	0
2.11938	0	1.77224	2.11938	0
2.19014	0	0	0	0
0	0	0	0	1
0	0	0	0	0
0	0	0	1.30837	3
0	1.54893	0	0	4
1.00985	0	0	0	1
3.27105	0.818433	1.56879	2.15196	4
2.16326	0	0.932118	1.40604	2
1.43136	0.723414	0	0	3
1.28501	0.836104	0	1.59373	2
0	0	0	0	3
1.76692	0	1.44343	1.44343	2
2.42807	0	0	0	1
2.59495	1.5133	0	0	0
2.43412	0	0	1.49708	0
0.874071	0	1.64672	0	2
0	0	0	0	6
0	0	0	0	1
0	0	0	0	2
1.93688	1.0916	1.60101	1.93688	2
0	0	0	0	1
0	0	0	0	1
0.958475	1.76184	0	0	2
0	1.03809	2.31442	1.53636	0
0	0	0	2.19722	0
1.71634	0	0	1.18847	0
0	0	0	1.16005	3
2.02011	0	0.968803	0	2
0	0	0	1.60022	1
1.98924	0	0	0	3
1.87003	0	1.87003	0.863783	2
0.65983	0.271162	0	0.809129	3
1.73788	0	0	1.41671	2
0	0	0	0	1
1.16035	0	0	1.68308	4
2.90532	1.35546	0.891696	0	2
1.01052	1.83115	1.01052	0	2
1.37589	1.37589	0	0	2
0.848519	0	0	0	6
1.96977	1.63173	1.11722	0	2
0	0.933427	0	0	1
0	0	0	0	6
0	1.04809	0	0	1
1.18657	1.18657	0	0	2
1.58232	0	1.76349	0.676284	2
0	0	0	0	1
1.63471	0	0	0	0
2.39597	1.78999	1.25125	1.25125	2
1.87553	0.744244	1.46199	1.46199	3
1.89707	1.18373	0.757657	1.18373	3
1.44839	1.154	1.86053	1.86053	3
0	0	1.31282	0	0
0	0	0	0	1
1.38055	1.38055	0	1.38055	0
0	0	0	0	0
2.04475	0	1.4733	0	4
1.90278	0	0	0	3
1.49869	1.49869	1.0072	2.43603	2
0	0	0	0	1
1.04426	1.04426	0	1.04426	0
0	0	0	0	1
1.08157	0	2.17444	1.08157	2
1.55509	0	0	0	3
1.01387	1.50684	1.01387	1.50684	2
1.99955	0	1.43338	2.83111	0
1.35681	0	0.673588	0	1
0	0	0	0	4
1.1429	0	0	1.1429	0
0	0.487584	0	0	3
0	0	0	0	1
0.917974	0	0	0	0
1.22009	1.52197	1.52197	0.78561	2
0	0	0	0	1
0	0	0	0.466313	3
1.69732	0	0	0	3
1.57266	0	0	0.492607	2
0	0	0	0	3
1.70189	0	0	1.17624	0
0	1.73879	0	2.08389	0
1.33077	0.872122	1.33077	1.64402	2
2.43562	0	0.911874	0	0
0	0	0	0	5
0	0	0	0	1
0	0	0	0	1
0.610832	0	0.610832	0.351348	3
1.85806	1.03096	1.03096	2.10596	0
0	0	0	0	1
0	0	0	0	1
0	0	0	0	1
2.25623	0	0	0	4
0	0	0	0	0
1.8844	0	1.8844	1.8844	2
2.08929	0	0	0	3
1.06225	0	0	0	2
3.18699	0	2.16773	2.16773	2
0	0	2.03264	0	2
0.9563	0	0	0	3
1.27202	1.27202	1.27202	1.27202	0
0	1.87251	1.87251	0	0
1.26577	0	0	0	4
0	0	0	0	1
0.869217	0.869217	0	0	3
1.40829	0.707865	1.81617	0.707865	3
1.4868	0.997483	0.997483	0.862535	3
1.78816	1.78816	0	0.978129	0
0.627939	0	0	0	3
1.21698	0	1.74989	0	0
2.21302	1.62367	2.58135	0	4
0.970887	0	1.45409	0	2
0	0	0	0	1
1.19582	0	0	0	0
0	0	0	0	1
0	0	0	0	1
0	0	0	0	6
2.19067	1.0937	2.82628	1.0937	2
0	0	0	0	1
1.80268	0	0	1.80268	4
1.71093	0	0	1.18389	0
0	1.67281	0.892972	0	2
1.53851	0	1.23501	0.797153	1
0	0	0	1.75166	6
0	1.52613	1.52613	1.02968	2
0	0	0	0	1
0.751154	0.444508	0	1.17523	3
1.50221	1.50221	0	0	1
0	0	0	1.57758	0
0	0	0	0	1
0	0	0	0	1
0	0	0	0	4
1.43888	0	1.43888	0.958574	0
0	0	0	0.781187	3
1.61781	1.61781	0	1.10559	0
0	0	0	0	5
1.47304	2.04446	0	0	0
2.26577	1.00346	1.82183	1.49412	2
2.02037	0.503262	0	0	3
0	1.18863	0	1.18863	0
0	0	0	0	1
1.22559	0	0	0	5
1.46123	1.16549	0.743723	0	0
0	0	0	0.986911	6
1.83743	0.7208	0.7208	0.7208	3
0	0	0	1.60323	0
0	0	0	0	4
0	0	0	0	1
2.21126	0	0	1.20059	3
1.0556	0	0.485244	0.485244	3
0.719933	0	0	1.13417	3
1.3319	0.873014	1.64526	0	2
0	0	0	0	3
0	0	0	0	1
0	1.1374	0	0	0
0	0	0	0	1
2.85147	0	0	1.86218	4
1.62966	0	0	0	1
1.99022	1.99022	1.99022	2.61258	0
0	0	0	0	1
1.36222	0	0	0	1
1.38795	2.30457	1.38795	0	0
1.03992	0.649454	0.649454	1.53858	3
0.884372	0	0.884372	0	0
2.1456	0	1.06015	0	2
1.61474	1.10303	0	0	3
1.49385	0	0	0	2
1.13582	0	0	1.65392	0
1.19229	0	1.19229	0	0
2.35008	0	0.856624	0	3
1.08773	0.684998	0	1.08773	3
1.07352	0	0	0	1
0	0	0	0	5
2.59545	1.84299	0	1.01949	2
0	0	0	0	1
0	0	0	0	0
1.65358	1.13553	1.65358	1.65358	0
1.16141	0	0	0	1
1.67193	1.15096	1.67193	1.15096	2
0	1.73995	1.73995	1.20852	2
0	0	0	0	6
0	1.28672	0	0	1
1.07632	1.07632	2.36737	1.07632	2
0	0	0	0	1
1.06923	0	0	0	1
1.8283	1.50011	1.00836	1.00836	2
1.74305	0.944523	2.34464	0	2
1.52731	0	0	0	1
0	0	0	1.83137	0
0.881877	0	0	0	1
1.73975	1.20835	2.34102	1.73975	2
1.73801	1.73801	1.20687	0	0
1.15795	0	0	0	1
0	0	2.7912	0	0
0	0	0	0	1
2.16859	0	2.16859	0	2
0	0	0	0	1
2.24609	0	0.878984	1.33944	2
1.90531	1.19046	0	1.71868	2
1.19397	0	0	0	3
0	0	0	0	1
1.00074	0	0	0	1
2.59761	1.24885	0	0	0
0.667428	0	0	0	3
0.763483	0	0	0	0
0	1.79259	0	1.25348	0
0	0.650635	0	0.650635	0
1.48235	0.7582	0	0.7582	1
2.25527	1.14246	2.76891	1.14246	0
0	0	0	0.827386	3
0.604361	0	0	0	1
0	0	0	0	1
1.08806	0	0	1.08806	3
1.53765	0	0	0.648886	3
1.36537	1.92195	0	1.92195	0
0	0	0	0	1
0.876684	0	0	0	0
1.5424	0	0	0	1
0	0	0	0	1
0.391053	0	0	0.391053	3
1.33509	1.33509	0	1.33509	0
1.26999	1.26999	1.26999	0	0
2.22766	0.866971	0.866971	0	2
1.61911	1.00617	0.768597	0.456392	3
1.53251	0	0	1.03492	2
0	0	0	0	5
0	0	1.32507	0	2
0	0	0	0	1
1.51399	1.51399	2.09059	1.01972	2
1.90643	0	1.35183	0	4
0	0	0	0	1
0	0	0	0	1
2.06975	1.82328	0	0	4
1.9401	0	1.9401	0	4
1.39773	0	0	0	2
0	0	0	0	0
0	0.884456	0	0	0
0	0.872447	0	0.872447	2
1.76411	0	0	0	2
0.543953	0.543953	1.91434	0	3
0	0	0	0	1
1.03515	1.03515	1.03515	1.86356	2
0	0	0	0	0
1.05207	1.05207	0.658448	1.88567	3
0.866771	0.866771	1.12129	0	3
0	0	0	0	6
0	0	1.3272	1.87808	2
0.878038	0.878038	1.13438	0.532442	3
1.47569	0	0	1.30813	3
1.51995	0.412297	2.21534	1.11223	3
1.38382	0	0	0.691501	2
0.817938	0	0	0	3
0	0	0	0	1
1.09304	0	0	0	3
0	0	0	0	1
1.67141	0	1.15052	0	3
0	0	0	0	1
0	1.48905	0	0	0
0	0	1.14217	0	0
0	0	0	0	1
0.803639	0	0	0	4
0	0	0	0	1
1.39293	0.921603	1.39293	0	2
0	0	0	0.898157	3
1.18075	2.30531	1.70723	0	2
1.18831	0	1.71615	0	0
1.50095	0	0	0	1
2.37295	0	0	0	3
0.87652	0.718763	0.300572	0.53137	3
0	0	0	0	4
1.26213	0	0.818221	0	3
0	0	0	0	1
2.38939	0	0	0	1
0.69707	0	0	0.69707	3
2.31512	0	0	2.05983	0
1.27998	0	0.500254	0.832161	4
1.8605	0	1.03282	1.52995	0
0	2.09923	1.21984	1.21984	0
0	1.02393	1.51913	0	0
1.88788	1.88788	2.97984	1.05378	2
0	0	0	0	1
0.841774	0.841774	0	0	0
0	0	0	0	0
0	1.37677	0	0.908679	0
1.41476	1.41476	0.575982	1.20496	3
1.36104	0.896135	0	0	0
0	0	0	0	1
0	0	0	0	0
0	0.8585	2.35302	1.31352	2
2.10644	0	1.03131	1.03131	0
0	0	0	0	1
0.739864	0.739864	0	1.16043	3
0	1.3411	0	1.3411	0
[truncated: 848 more rows]

## Sheet: Figure 3A
Single Cell Gene Expression by Cluster
CTLA4	HAVCR2	LAG3	TIGIT	PDCD1	ENTPD1	Cluster
0	0	1.58447	0	0	0	0
0	0	1.50276	1.50276	0	0	0
1.00819	0	0	0	0	0	2
0	0	0	0	0	0	1
0	0	0	0	0	0	0
0	0	0	0	0	0	1
0.7292	0	0	0	0	0	3
0	0	0	1.34131	0	0	0
0	0	0	2.0775	0	0	0
0	0	1.44566	1.44566	0	0	2
0	0	0.893824	0.893824	0	0	1
0	0	0	0	0	0	0
1.24408	0	1.78162	2.12933	1.24408	0	2
0	0	0	0	0	0	4
0	0	0	2.24182	0	0	0
0	0	1.4021	0	0	0	0
0	0	0	0	0	0	1
0	0	0	0	0	0	2
0	0	0	0	0	0	0
0	0	1.04773	1.88	1.54806	0	2
0	0	0	0	0	0	1
0	0	0	0	0	0	4
0	0	0	0	0	0	1
0	0	0	2.41907	0	0	1
0	0	0	0	0	0	1
0	0	1.0072	0	1.49869	0	2
1.37368	0	0	0	0	0	0
0	0	0	1.49506	0	0	1
1.07913	0	1.07913	1.58602	0	0	0
0	0	1.06898	1.06898	1.57377	0	0
0	0	0	0	1.05414	0	1
0	0	1.17191	0	0	0	0
0	0	0	1.19373	1.19373	0	2
0	0	1.0433	1.0433	0	0	0
0	0	0	1.07836	1.07836	0	2
0	0	0	2.78829	0	0	0
0	0	0	1.93047	0	0	1
0	0	1.51983	0	0	0	1
0	0	0	1.19006	0	0	1
1.19245	0	1.19245	1.72104	0	0	0
0	0	0.876111	2.0804	0	0	1
0	0	1.13096	1.64813	0	0	0
0	0	0	0	0	0	4
0	0	0	1.4864	0	0	0
0	0	0	0	0	0	5
0	0	0	0	0	0	1
0	0	0	0	0	0	1
0	0	0	0	0	0	1
0	0	0	0	0	0	1
0	0	1.20474	1.73551	1.20474	0	0
0	0	1.07683	0	0	0	1
0	0	0	1.78574	0	0	0
1.0686	0	1.90716	0	1.0686	0	1
0	1.08494	0	0	0	0	4
0	0	0.896479	0.896479	0	0	1
0	1.10953	0	1.10953	0	0	5
0	0	0	0	0	0	5
0	0	0	0.947414	0	0	5
0	0	0	1.48191	0	0	0
0.95159	0	1.43023	0	0	0	2
0	0	0	0	0	0	2
0	0	0	1.25223	0	0	1
0	0	0	1.45591	0	0	0
0	0	0	2.74499	0	0	0
0	0	0	0	0	0	2
0	0	0	0	0	0	0
0	0	0	0	0	0	2
1.19118	0	0	1.71953	1.19118	0	0
1.52459	2.10249	0	0	0	0	4
0	0	1.22661	1.22661	0	0	2
0	0	0	1.6276	0	0	0
0.937283	0	0	0	0	0	2
0	0	0	1.66843	0	0	0
0	0	0	0	0	0	1
0	0	0.952861	0	0	0	3
0	0	0	1.04821	0	0	0
0	0	0	1.77569	0	0	4
0	0	0	0	0	0	4
0	0	0	0	0	0	1
0	0	0	0	0	0	1
0	0	2.09739	0.887471	0	0	1
0	0	0	1.61797	0	0	1
0	0	0	0	0	0	3
0	0	0.971856	1.77978	0.971856	0	0
0	0	0	0	0	0	1
0	0	0	0	0	0	4
0	0	0	2.25572	0	0	1
0	2.50412	0	1.33716	1.88955	0	2
1.20885	0	1.20885	0	0	0	0
0	0	0	2.09683	0	0	2
0	0	0	0	0	0	0
0	0	0	3.08244	0	0	0
0	0	1.25276	1.79176	1.25276	0	0
0	2.00287	0	0	0	0	4
0	1.88836	0	0	0	0	4
0	0	0	0	0	0	4
0	0	0	0	0.890763	0	3
0	0	0	0	0	0	1
0	0.766555	0	1.19534	0	0	1
0	0	0	2.13435	0	0	1
0	0	0	0	0	0	4
0	0	1.8965	1.34319	0	0	0
1.61571	1.61571	1.10384	0	1.10384	0	2
0	0	1.44789	1.44789	0	0	0
0	0	0	0	0	0	1
0	1.05904	1.05904	1.89473	1.05904	0	3
0	0	1.09344	1.09344	0	0	1
0	0	0	0	0	0	5
0	0	0	0	0.390096	0	1
0	2.17341	0	0	1.27984	0	0
1.15392	0	1.15392	0	0	0	3
0	0	1.07505	0	1.58109	0	0
0	0	1.05812	0	0	0	3
0	0	0	0	0	0	0
1.21182	0	2.34549	0	0	0	1
1.11542	0	1.62958	0	0	0	0
0	1.54225	1.04294	0	2.48702	0	2
2.34138	3.13214	1.41873	0	0	1.98289	4
0	0	0	0	0	0	1
1.87111	1.87111	1.5398	1.04093	0	0	2
0	0	0	0	0	0	1
1.77393	2.21448	0	1.44989	0.967486	0	2
0	0	1.88078	0	0	0	4
1.43314	0	1.43314	1.99927	1.43314	1.99927	0
0	1.42265	1.42265	0	0	0	2
0.885626	0.885626	0	0	0	0	0
0	0	0	0	1.2244	0	1
0.601029	0	0.973801	0.601029	0	0	3
1.45051	1.45051	0.967992	0	0	1.77461	2
0	1.61846	0	1.10614	0	1.10614	1
0	0.731598	0	0.731598	0	0.731598	3
2.83699	1.10129	0	1.94935	1.10129	2.20079	2
0	0	0.911369	0	0.402734	0	3
1.21799	0	0	0	0	0	0
0	0.683246	0	0	0	0	5
0	0	1.3839	0	0	0	1
1.55997	1.89282	0	1.05756	1.05756	2.14211	2
0	1.06735	1.57181	0	0	0	2
1.05123	1.88456	1.05123	1.05123	1.05123	0	0
0	1.12027	1.12027	0	0	0	0
2.71815	2.08891	1.34298	0	0	2.38937	2
1.09463	0.912706	1.49943	0.912706	0.403475	0	3
1.00985	2.43984	0	2.07704	1.50194	2.07704	2
0	0	1.13496	1.13496	1.9924	0	0
0	1.47916	0	0.99126	0	0	1
0	0	0	0	0	0	0
1.89638	0.881877	0	0.881877	0	0	3
0	0	0	2.01347	0	0	4
0	0	0	0	1.22237	0	6
0.457603	0.770369	0	0.254752	0.254752	0	3
2.04915	3.15861	1.17982	1.70612	1.17982	1.17982	2
0	0	0	0	0	0	6
2.54668	1.20984	0	0	0	0	0
0	0	0	0	0	0	1
1.60022	0	1.09094	0.687397	0.687397	0	3
0	2.3792	1.08494	0	0	0	0
0	0	0.961359	0	0	0	1
0.965166	1.44702	0.965166	0.965166	0	0	2
0	2.51233	0	0	0	1.56399	4
1.9658	1.40372	1.40372	0	0	0	0
3.24103	1.96571	1.62793	1.62793	0	0	2
0	0	1.62678	0	0	0	1
0	0	0	0	0	0	0
0	2.8246	2.5565	1.60212	0	0	0
1.37456	0	0.906914	0	0	0	0
0.951395	0	1.42999	0	0	0	2
0	0	1.48719	0.997808	0.997808	0	0
0	2.38855	2.52951	2.22442	0.974416	0	0
2.23081	1.97831	0	1.63971	0	0	0
2.1638	2.4669	0	0.932492	0.932492	0.932492	2
0	0	0	0	0	0	1
0	0.656343	0	0	0.656343	0	1
0	0	0	0	0	0	4
1.54428	1.54428	1.04461	0	1.87593	0	2
0	0	1.14743	0	0	0	1
0	0	0	1.52557	0	0	0
0	0	0	0	2.04974	0	1
0	0	1.76357	0	1.22865	0	1
0	0	0	0	0	0	4
0	0	0	0	0	0	1
0.488702	0.488702	0.815541	0	0	0	3
0	0.928955	0	0.928955	1.4021	2.58437	2
1.80195	2.47199	0	0.894508	0	0	3
0	0	0	0	0	0	3
0	0	0.727206	0.727206	0	0	2
1.20556	1.20556	0	0	0	0.774412	3
0	0	0	1.10994	1.10994	0	2
2.49736	0	0	1.05026	1.05026	0	2
0	2.10805	1.12048	0	0.709593	0	2
0	0	0	0	0	0	3
0	0	0	0	0	0	0
2.47914	1.31714	0.647581	1.03738	0	0	2
0	0	0	0	0	0	1
0.825651	0	0	1.27165	0	0	2
1.27809	1.49359	0	0.622327	0.622327	0	2
0.903931	0	1.68786	0	0.903931	0	2
0	0	0	0	0	0	1
0.788938	0	0	0	0	0	1
1.75087	1.42866	1.42866	1.42866	1.42866	0	0
1.85305	0	0	0	0	0	3
1.08741	1.08741	1.08741	0	0	0	2
0.539771	0.539771	0.539771	0	0.539771	0.888397	3
1.59472	1.08636	1.08636	1.59472	1.08636	0	2
0	0	0	0	0	0	1
0	0	0	0	0	0	1
0.632867	0	0.632867	0.632867	0.632867	0	1
0	0	0	0	0	0	2
0	1.52853	0	0	0	0	1
1.61959	1.95679	0	0	1.61959	0	0
0	0	1.62727	0	0	0	1
0	0	0	1.96167	0	0	6
0	0	0	0	1.10885	0	1
2.43128	1.82241	2.57279	2.57279	0	0	2
1.16322	0	0	0	0	0	0
0	0.961159	0	0.961159	0	0	5
1.58109	1.07505	0	2.36562	0	1.58109	0
0	0	1.57302	0	0	0	4
1.37236	1.37236	0	0.905157	0	0	2
2.08212	2.61291	0	1.33726	0.877258	0.877258	2
0	0.96376	0	0	0	0	1
2.58356	2.58356	2.27684	2.81795	0	1.0113	2
0	0	0	0	0	0	6
1.55642	1.55642	0	1.55642	0	0	3
2.08594	2.71498	0	1.74072	1.20918	0	0
1.45854	1.01047	0.458878	0.772234	0.574587	0.574587	3
2.31273	2.57535	0	1.95557	0	0	0
2.7284	0.95159	0	0	0.95159	0.95159	3
1.64265	2.11571	0	0	1.12636	0	3
1.44558	2.26711	0	1.15148	0	0	4
0	1.54689	0	0	0	0	0
1.50154	0	1.00952	0	0	1.00952	3
2.26675	0.892546	0.892546	0	0	2.10495	2
0.980465	0	0.980465	0	0	0	1
1.84643	1.02211	1.5169	1.84643	0	0	2
0.969006	1.45177	0	1.77596	1.45177	0	2
0	0	0	0	0	0	1
1.31302	1.03375	0	0	0	0	2
0	0	0	1.15765	0	0	1
0	1.81894	0	1.00128	1.00128	1.00128	2
2.14161	2.67578	0	0.917342	2.14161	0	3
0	0	0	1.36943	1.08364	0	3
0.560302	0	0	0.318891	0	0	3
2.23508	2.23508	1.12714	1.64357	0	1.12714	2
0	0	0	0	0	0	1
0	0.740437	0	0.740437	1.16118	0	3
0	1.10344	0	1.10344	1.10344	0	2
1.15526	0	0	0	0	0	0
1.53422	1.53422	1.53422	0	1.03633	0	0
0	0	0	1.00569	0.456117	0	3
1.22085	1.75442	0	1.75442	2.10049	0	0
1.59155	1.44914	0	0.50192	0.834552	0	3
0.958574	0.958574	0	0	0	0	1
0	0	0	0	0	0	4
1.59082	1.59082	0	0	0	0	4
0	0	1.18484	0	0	0	1
0	0	0	0	0	0	1
0	0	0	0	0	0	4
1.06132	0	0	0	0.665308	0	6
0.858344	2.85134	0	2.05364	1.31332	0.858344	2
0	0	1.13396	0	0	0	1
0	0	0	0	1.11158	0	0
0	2.91106	0	0	0	0	4
0	0	0	1.61372	0	0	1
0.763483	0.763483	0.763483	1.19134	0.763483	0	3
0	1.45937	0	0.742451	0	1.6872	3
0	0.845701	0	1.6072	1.29725	0	0
0	0	0	1.07213	0	1.07213	2
0	0	0	0.947414	0	0	3
0.599137	0	0.599137	1.45446	1.90863	0.599137	3
0	1.7692	0	0	0	0	5
1.70815	2.12142	0.755976	0.755976	0.991225	1.47912	3
0	0.910229	0	1.17166	0.55529	0	5
2.16722	0	1.58247	0	1.07619	1.07619	0
1.17284	0	2.04037	1.17284	0	0	2
0	0	0	0	0	0	5
0	0	0	1.42445	0	0	1
0	1.35824	0	0	0	0	1
0.650679	0	0	0	0	0	3
2.04241	0	2.04241	2.04241	0	0	4
1.10438	1.61635	0	0	0	0	1
2.26222	0	1.00095	1.49105	1.00095	0	2
0	0.908414	0.908414	1.69399	0	0	1
0	0.607807	0	0	0.607807	0	3
2.00899	1.85314	1.4417	1.14801	0	0.730425	3
0	0	0	0	0	0	1
0	0	0	0	1.21598	0	0
1.27128	2.62663	1.27128	1.81333	2.16289	0	0
0	0	0	1.15631	0	0	1
0	1.14101	1.14101	1.14101	1.14101	1.14101	2
0	0	0	0	0	0	2
1.00593	0	0	0	0.624455	0	1
0	1.02074	1.02074	0	0	0	0
2.58085	1.86034	2.47249	2.05187	0	1.62323	2
0	0	0	0	0	0	4
0	0	0	1.12531	0	0	1
0.62945	0	0	0	0	0	1
0	0	0.984595	0	0	0	6
0	0.54214	0.54214	1.35551	0	0	3
1.54864	0	0.655585	0.269077	0	0	3
0	0	0	0.516108	0	0	3
1.10641	0	0	0	0	1.95592	0
0	0	0.657865	0	0	0	3
0	1.2054	0	0	0	0	0
0	0	0	0	0	0	1
0	0.986173	0	0	0.986173	0	1
0	0	0	1.33571	0	0	0
2.07748	1.2024	0.574384	2.40591	0.574384	0.936906	2
0	1.48165	0	0	1.48165	0	4
0	0	0	0	0	0	1
0	1.072	1.072	2.36143	0	0	0
0.425211	0	0.722622	0.425211	0	0	3
0	0	1.63388	0	0	0	4
0.392374	0.673446	0	0.673446	0	0	1
0	0	0	0	0	0	1
0	0	0	0	0	0	4
0.390142	1.35148	0	0	0	0	3
0.755616	2.18633	0.755616	0.755616	1.18107	0	2
0	0	0	0	1.55588	0	1
1.66091	1.51588	1.14169	1.78755	1.14169	0.884331	3
0	0	1.22152	1.22152	1.22152	0	0
0.917613	1.38795	0	0.917613	1.70655	0	2
0	2.1119	0	0	0	0	0
1.29024	1.83535	0	0	0	0	0
0	2.03491	0.846005	2.03491	1.29764	0	2
1.22169	1.22169	1.22169	0	0	2.10154	4
0	1.69423	0	2.49372	0	0	0
0	0	0	0	0	0	1
0	1.53165	0	2.30902	0	0	5
0	0	0	1.70043	0	0	0
1.16908	1.16908	0	0	0.746455	0.441317	4
0	2.49412	1.04797	1.04797	1.04797	0	2
0	1.29005	0	1.01353	0	0	3
0	1.27815	0.622367	0	0	0	3
0	0	0.587396	0.587396	0	0	3
0.979945	0.605493	0	0	0.979945	2.03565	3
0	0.725717	0	0	0	0	3
0	1.46098	0	0	0.976475	0	1
1.40907	1.40907	0	1.72957	0	0	0
1.08093	2.17358	0	1.58818	0	0	0
1.26861	1.26861	0	0.823278	1.57565	1.57565	2
0	3.10455	1.29812	0	0	0	1
1.19598	0	0	0	1.19598	0	1
0	0	0	0.962858	0	0	1
0	0	0.722649	0	0	0	3
0	0	0	0.474954	0	0	3
0	1.64661	2.23844	1.64661	0	0	0
0	0	0	0	0	0	4
0	0	0	0	0	0	4
0	0	0	0	1.4295	0	0
0	0	0	1.03903	0	0	1
1.71765	1.71765	0	0	0	1.18958	0
1.46563	0	0	0	0	0	3
2.43888	2.43888	1.28511	1.28511	0	0	0
1.74072	1.74072	1.20918	0	0	0	0
0	0	1.32143	0	0	0	0
0	0	0	0.943467	0	0	1
0	2.45472	0	1.39647	0	0.924437	2
0	2.35135	1.9924	0	1.42709	0	4
0	0	0	0	0	0	1
0	0	0	0	0	0	0
0.539473	0.539473	0	1.52072	0	1.79271	2
0	0	0	0	0	0	1
1.94831	0	0.917974	1.3884	0.917974	0	2
2.14377	0.880524	0.385753	0	0.385753	0	3
0	0	0	0	0	0	2
2.27539	0	0	1.68006	1.68006	1.1578	2
0	0	0	0	0	0	2
1.0686	0	0	1.57332	1.57332	2.90152	3
1.83794	3.3428	0.631586	2.65387	0.631586	0	2
0	0	1.26322	0	0	0	0
0	0	1.68558	0	1.68558	0	0
2.29702	1.69969	0	2.29702	0	0	4
0	1.43508	0	1.43508	0	0	0
0.54523	0	0	0	0	0	3
0	0	1.24443	0	0	0	0
0	0	1.02222	0	0	0	0
1.08937	0	1.08937	0	0	0	0
2.69266	1.72104	1.72104	1.19245	0	0	0
0	1.40049	0	0	0	0	0
0.649585	0.476129	0	0.926073	0	0.266138	4
1.16443	0	0	0	0	0	0
1.20918	0	0	1.20918	0	1.74072	3
0	1.78947	0	0	0	0	4
1.26608	0.614628	0	0	0.992487	1.26608	3
0	0	0	0	0	0	2
2.18196	1.83137	0	0	0	1.83137	2
1.80647	0.248981	0.881114	0.991882	0.448164	0	3
2.55085	1.08845	0	1.08845	1.08845	0	0
2.15904	0	0	0	0.929233	0	2
0	1.40222	0	0	0	1.40222	5
0	0	0	0	0	0	0
1.84403	0	0	1.02029	0	0	0
0	0	0	0	0	0	0
0	1.01041	1.50262	1.83101	1.50262	0	0
1.98913	1.42421	0	0	0	1.98913	0
0	0.661474	0	0	0	0	1
0	0	1.39842	0.926	0.926	0.926	3
0	1.4417	2.00899	1.4417	0	2.00899	0
0.706354	0.706354	0	0.706354	0.706354	0	3
2.04134	2.04134	1.69878	2.04134	1.17361	0	0
0	0	0	0	0	0	1
1.2986	0.846765	0.510453	1.46562	0	0	1
0	0	0	0	0	0	0
0	0	1.07251	1.57803	0	0	1
0	0	0	0	1.24832	0	4
0	0	0	0	0	0	1
0	2.75771	2.75771	1.77855	0	0	0
1.45895	0	0	0	0	0	4
2.19817	2.19817	2.19817	0	0	0	0
0	0	0	0	0	0	1
0	0	1.4864	1.4864	1.4864	0	4
0	0	0	0	0	0	0
1.64223	1.32914	0.870828	1.32914	0	1.32914	2
0	0	1.64206	1.12587	0	1.12587	2
0.453068	0	0.453068	1.19166	0	0	3
0.777895	0	0	0	0	0	1
1.25107	1.25107	0.809613	1.25107	1.25107	0.809613	2
0	0	1.13438	0	1.13438	1.65221	2
1.00133	0.62109	0	1.27616	1.27616	0	1
0.589964	1.43881	0.589964	0.958525	0.958525	0	5
0	0	0	0	0	0	1
0	0.671896	0.671896	0.671896	1.07018	0	3
0	0	1.00292	0	0	0	1
1.61236	0	0	0.694977	0.694977	0	3
0	0	0	0	0	0	1
1.27239	2.00464	1.81462	0	0.826229	0	3
1.03135	1.52816	0.471011	0.471011	0	1.03135	3
3.04522	1.5345	0	1.5345	0	1.99718	3
0	0	0	0	0	0	5
0	0	1.17191	1.17191	0	0	0
0	0	0	0	0	0	1
0	1.05147	0	1.55259	0	0	2
1.36747	1.77082	0	1.0819	0.680636	0	3
0	2.03283	1.16686	1.16686	0	0	0
0	0	1.00456	0	1.00456	0	2
0	0	0.82292	0	0	0	1
1.89441	1.89441	0	0	0	0	1
1.32649	1.32649	0	1.32649	0	1.32649	0
0	1.29754	1.84381	1.29754	0	0	0
1.411	0.573808	0.936104	0.573808	0	0	3
0	0	0	0	0	0	0
0	0.864498	0	0	1.63344	0	2
0	0	0.880965	0	0	0	5
0.293585	0	0	0	0.704918	0	3
0	0	0	0	1.03939	0	1
2.44143	3.48027	1.5033	2.81746	2.07857	3.16663	2
0	0.583762	0	1.42817	0	0	1
0	0	0.693297	0.693297	0	0	3
1.25473	1.25473	0	0	0	0	0
0	0	0.937283	0	0	0	1
1.09968	2.39935	0	0	0	0	2
1.78523	0	0	0	0.80658	1.97424	3
0.90415	0	0	0.90415	0	0	3
0	0	1.89674	0	1.89674	0	0
1.83912	0	0	0	0	0	4
3.04018	1.34655	0	0	1.34655	1.90036	0
0	0	0.562373	0	0	0	5
0	0	1.39407	0	0	0	0
0	0	0	0	0	0	0
0	0	0	0	0	0	5
0.948672	0	0	0	0	0	1
0	1.64813	1.13096	0	0	2.24013	2
0.353279	0	0	0.991367	0	0	3
0	0	0.90983	0	0	0	0
0.742336	0.742336	0	0.742336	0	0	2
0	0	0	0	0	0	1
2.46081	1.51983	1.0245	1.51983	0	0	0
0	0.828765	0	0	0	0	3
1.80933	0	2.25241	1.48257	1.48257	1.80933	2
2.15836	1.2676	0.82249	0.82249	0.82249	1.2676	2
2.3693	2.74309	2.20552	2.20552	1.4422	0	0
1.05891	0	1.56161	0	0	0	2
0	0.911428	1.38021	0	0	1.93896	2
0	0.803707	1.54786	0	0.803707	1.24347	2
0	1.23088	0	2.11296	1.23088	1.76618	2
1.68255	1.1599	0.739463	0	0	0	0
0	0.992327	0	1.48047	0	0	1
0	0	0	0	0	0	4
1.33902	0.878654	0.878654	0	0.878654	1.33902	2
0.560528	0	0	0	0	0	3
0	0.961259	0	0	0	0	5
0.964261	2.3737	0	0	0	0	2
0	0.981872	0.981872	1.46762	0	0	1
1.97795	1.97795	0	0	1.12362	0	0
1.18578	1.18578	0	0	0	0	0
2.19109	0	0	2.19109	0	0	0
0	0	0	0	1.36017	0	0
1.80749	0	0	0	0	0	3
0	0.710698	0	0	0	0	5
0	0	1.55333	0	0	0	1
1.7564	0.95443	0	1.43375	1.43375	0	2
1.37269	0	0	1.37269	0	0	3
2.05983	1.48666	0	2.42187	0	0	0
0	1.39168	0.920602	0	0	0	3
2.00051	0	2.19623	1.43423	0.954823	1.43423	2
0.967385	1.44976	0	0.967385	0	0	2
0	1.00522	1.49627	1.00522	1.00522	1.82415	2
0	0	0	0	0	0	3
3.12201	1.67493	0	2.01591	2.01591	1.15348	0
0	0	0	0	0	0	1
0	0	0	0	0	0	1
0	1.78368	1.78368	0	2.13151	0	0
1.61061	0	0	0	0	0	2
0	0	0	0	0	0	1
0	1.52225	0	1.75383	0	0	5
0	0	0	0	0	0	1
0	0	0	0.821276	0	0	1
0	1.11322	0	1.11322	0	0	5
0.414725	0.932897	0.707005	0.707005	0.414725	0	3
1.16961	0	1.16961	0	0	0	2
1.67889	0	1.2853	1.2853	0	0	3
1.77082	1.23484	0	0	1.77082	0	2
0	0	0.819994	1.80532	0.819994	0	4
0.583727	1.21732	0.583727	1.60212	0.949886	0	3
1.66861	1.35322	0	0	0	0	2
0	0	0	1.39043	0	0	5
1.32466	0	1.32466	0	1.32466	0	0
2.01629	1.15378	1.15378	1.67528	1.15378	0	0
0.937409	0	0.417253	0.417253	0	0	1
0	0	0	0	1.17453	0	3
0	0	1.61992	0	0	0	1
0	1.15052	0	1.15052	1.15052	0	0
0	2.32893	1.72873	1.72873	1.32975	0	3
2.03091	2.48783	0	1.68899	1.16534	1.16534	4
0	1.45793	0	1.45793	0	1.45793	0
1.54952	1.04893	1.04893	0	0	0	2
1.94548	1.38592	0.692897	0.692897	0.915991	0	3
0	1.73608	0	0	1.20523	0	0
0	0	1.59833	0	0	0	0
0.839414	0	0	0	0.505314	0	3
0	2.61434	0	0	0	0	5
0	0	0	0	0	0	1
0	0	1.03644	0	1.03644	0	0
0	0	0	0	0	0	1
1.4346	2.00093	1.4346	0	0	0	4
3.09343	2.66703	0	0	0	0	2
0	0	0	0	0	0	1
0.634653	0	0	1.01983	0	0	5
0	0	0	0	0	0	1
0	0	0	0	0.539354	0	3
0	0	0	0	0	0	1
0	1.63322	1.63322	1.32092	0.864339	0	2
1.44516	1.44516	0	0	0.963659	0	2
2.27519	2.11322	2.11322	1.91984	0	0	3
1.10115	0	1.10115	0	0	0	0
0	1.69266	0.907443	1.37522	1.37522	0	2
0	0	0	0	0	0	2
0	0	0	0	0	0	6
0	0	0	0	0	0	6
0	0	0	0	0	0	6
1.73599	0.774097	0.774097	0	0	0	0
0	2.0269	1.16216	0	0	0	0
1.3848	0	0	0	0	0	0
2.23151	2.39578	2.23151	3.11867	0	0.979373	2
2.00888	1.81872	0.828984	0	0.828984	1.5837	2
0	0	0	0	0	0	1
0	0	0	0	0	0	0
0	0.6654	1.06144	0	0	0	1
0	0	1.00919	1.50113	0	0	2
0	0.848901	0.848901	0.848901	0	1.30132	2
1.03621	0	1.03621	0	0	0	0
0	0	0	0	0	0	4
1.3405	1.1613	0.942816	0.942816	0.27265	0.662853	3
0.926552	0.926552	0	0.926552	0	0	2
2.36744	0.792427	0.792427	0.792427	0.792427	0	2
0	1.22118	0	0	0	0	4
0.797623	0	1.77173	1.23562	0.797623	0	3
2.98894	0	0.998782	1.81562	0.998782	0	2
1.86833	0	1.53722	0	1.0388	0	0
2.55742	1.41882	0	1.05756	0	0.486399	3
0	0	0	1.23346	0	0	0
0	0	0	0.798697	0	0	1
0	0	0	1.45971	1.45971	0	2
1.61846	0	0	0	0	0	0
0	0	0	0	0	0	6
2.60192	1.64156	0	0	0	0	2
2.02503	0	0	0	0	0	2
2.16558	2.3286	0.933708	0.933708	0.933708	0	2
0	1.07645	1.91732	0	0	0	1
1.0671	0	0	0	0	0	3
0	0	0	0	0	0	1
1.33985	0	1.89266	0	1.33985	0	2
2.55458	0	0	0	1.37788	1.37788	0
0	0	0	0	0	0	4
0	0	0.862674	0	0	0	5
0	1.6149	0	0	0	0	0
0	0.611179	0.611179	0.987757	0.611179	0	1
0	0	0	0	0	0	3
0	2.9218	0	0	0	0	5
1.62875	0	0	0	0	0	0
0	0	0	0	1.48455	0	0
0	0	0	0	0	0	6
0.383075	0.87562	0.87562	0.87562	0	1.05332	3
0	0	0	0	0	0	1
0.695002	0.406702	0	1.50696	0.406702	0.406702	3
0.969818	0	0	0	0	0	6
2.0427	2.66881	1.17469	1.17469	1.17469	0	2
0	0	0	0	0.865374	0	1
1.16595	0	1.16595	0.74407	0	0	1
1.45516	2.02423	2.02423	0	1.45516	0	4
0	0	0.970836	0	0	0	1
0	0	0	1.43606	0	0	4
0	0	0.932772	1.40685	0	0	1
0.888186	0.539622	0.539622	1.90552	0	0	1
1.07798	0	1.9193	0	0	0	2
0	0	0	0	0	0	1
0	0	2.0363	1.46582	2.0363	0	0
1.01791	1.8409	2.08811	0	0	0	0
0	0	0.967385	0	0	0	2
1.85278	1.66808	1.14772	0	0	0	2
0.520364	0	0	0	0	0	3
0	0	0	0	0.503029	0	3
1.15511	2.47418	1.67687	0	0	1.15511	0
1.32365	0	0	0.866491	0	0	3
1.75469	0.953155	0.953155	2.49792	1.43217	1.99817	2
0.980517	1.79134	0	0.980517	0.980517	0	2
0	0	0	0	0.940222	0	1
2.47174	2.47174	0	1.31124	1.31124	2.21182	0
0	0	1.13913	0	0	1.13913	4
0	0.505496	0.839676	1.08971	0.505496	0	3
1.03821	1.03821	0.64819	1.03821	0	0	2
1.73708	0	0	1.10062	0	0	3
1.74208	0	0	1.21033	1.21033	0	2
2.01693	0.595754	0	0	0	0	3
0	2.04504	0	0	1.47356	0	4
0	0	0	0	0	0	6
0	0	0	0	0	0	6
0.781026	1.21415	1.02086	1.37606	1.02086	0	3
0	1.05232	0	0	0	0	3
0	0	0	0	0	0	1
0	0	0	0	0	0	1
1.10844	0	0	1.10844	0	0	0
0	0	1.24233	0	0	0	1
2.29602	1.69878	1.69878	1.17361	1.69878	0	0
2.84263	2.46589	1.02807	2.30041	1.02807	1.52417	2
1.58217	0	0	0	0.827894	0	3
0.761896	1.48772	1.48772	0.761896	0.761896	0.761896	2
0	0	0	1.50596	1.01314	0	3
0.7365	1.15601	1.15601	0	0.7365	0.7365	2
1.23226	0	0	0	1.76779	0	1
0	0	0	0	0	0	1
0	1.46344	0.745232	0.745232	0.745232	0	1
0	0	0	0	1.05916	0	1
0	0.563088	0.563088	0	0	0	1
0	0	0.96096	0	0	0	1
0	0	0	0	0	0	3
0	0	0	0	0.664758	0	3
1.63156	0	0	0.863149	0	0	6
2.14787	0.921603	0	0	0	0	3
0	0	0.939557	0	0.939557	0	1
0	1.96593	0	1.72387	0	0	0
1.37544	0	0.907619	0.907619	0	0	2
2.15995	2.15995	1.26889	0	1.26889	0	0
0	0	1.53265	0	1.03504	0	6
2.03558	2.87027	2.03558	1.46518	0	0	2
2.05673	2.05673	1.31591	1.31591	0	1.86505	2
0	0	0	1.06089	0	0	2
1.10303	2.20311	1.95159	1.10303	0	0	0
0.995113	0	0	0	0	0	3
0.829129	0.829129	0.829129	0	0.829129	0	2
0	0	0	0	0	0	1
0	0	0.623008	1.00396	1.27915	0	1
1.29677	0	0	0	1.84291	0	0
0.951411	1.54937	0.425129	1.49147	0.584827	0	3
0	0	0	0	0	0	4
1.27257	0	0.826373	0	0	0	3
0	0	0	0	0	0	0
2.12046	0	2.37769	1.23692	1.23692	0	0
1.06485	2.15196	0	1.06485	0	1.90229	2
0	0	0	0	0	0	1
2.18429	2.81952	0	0	0	1.28871	0
2.7922	1.06974	1.06974	1.57468	1.90863	0	0
0	0.921786	0	0.921786	0	0	5
0	0	2.07643	0	0	0	0
0	1.20099	1.20099	0	0	0	6
0	0.979512	0	0.746105	0.44108	0	3
0	1.16839	0	0	0	0	0
0	1.07619	1.07619	0	0	0	5
0	1.0229	0	0	0	0	1
2.30025	1.17686	1.17686	0	0	0	0
0	0.748093	0	0.442429	0.748093	0.442429	3
0	1.78457	0	0.975445	0	0	1
1.95271	1.95271	1.39225	0	0	0	2
0	0	0	0	0	0	4
0	0	0	0	0	0	1
0	2.9781	0	1.60874	0.510479	1.29865	3
0	0	1.50194	0	1.00985	0	1
2.61708	1.13654	2.99791	1.99441	1.13654	0	0
0.794284	0.794284	1.53441	1.53441	0	0	2
0	1.30045	0	0	0	0	4
1.20556	1.20556	0	0	2.08143	0	0
1.7141	2.05764	0	1.18657	0	0	4
1.10042	0.6945	0	1.6116	0	0	1
1.74461	1.74461	0	2.34635	0	0	0
0	0	0	0	1.01387	0	1
2.96524	2.32235	1.54327	1.54327	1.54327	0	2
0	0	1.49627	1.49627	0	0	1
0	2.35551	0.951883	0	0	0	2
0.923155	0.564524	0.564524	0	0	0	3
0	0	0	0	0	0	1
2.81205	2.70175	1.00731	2.81205	1.49883	0	0
0.61168	1.26146	0.61168	1.9322	0	0.61168	3
1.19945	0	0.769715	0.457156	0	0	3
0.792494	0	0.792494	0	0	0	1
2.29301	2.49576	1.1713	2.49576	1.69605	0	2
2.17145	2.8059	1.58627	1.27825	0	0	2
1.40349	1.96554	0	1.96554	0	0	4
0	0	0	0	0	0	1
0	0	0	0	0	0	0
2.87046	1.87922	1.87922	1.87922	1.04713	1.04713	2
0	2.22598	0	1.93178	0	0	1
0	0	0	0	0	0	1
0.52841	0	0	0	0	0	3
0	0	0	0.690508	0.690508	0.690508	3
1.77855	1.24145	1.24145	0	1.24145	2.12607	0
0	0	0	0	0	0	4
0	1.69112	1.01893	0	0	0	5
2.73805	1.63521	0	0	0	0	0
0.808576	0	1.24974	0	0	0	3
0	0	0	0	0	0	4
1.44839	0	2.01657	2.37665	0	0	4
1.98695	2.81739	1.98695	0	0	0	4
2.55453	0	1.21582	0	0	0	0
0	0	1.47942	0	0.991473	0	1
0.506019	0	0	0	0	0	5
0	0	0	0	0	0	1
3.00328	1.93047	0.905508	0	0.905508	1.3728	2
0	0	1.04557	1.04557	0	0	0
0	2.75541	0	0	0	2.4887	4
0	2.81606	1.28606	0	0	0	0
0	0	0	1.02108	1.02108	0	2
0	0	0	0	0	0	4
0	0	0	0	0	0	1
1.04605	0.653986	0	0	0	0	1
1.69678	0	1.17191	1.69678	1.69678	0	0
1.53265	1.03504	1.03504	0	1.03504	0	2
0	0	0	0	1.0334	1.0334	2
2.1434	1.77385	0.319487	0.918562	1.18127	0	3
0	0	0	0	0	0	1
0	0	0	1.84875	0	0	0
0	0.891187	0	0	0	0	1
1.69152	1.16747	1.16747	0	1.16747	1.16747	2
0	1.59511	0	1.37287	0	0	3
0	0	0	0	0	0	0
0	0	0	0	0	0	6
0.69707	1.87843	0	0.408082	0.920996	0.408082	4
0	0	1.34676	0.88479	0	0	1
1.15795	1.68023	1.68023	0	2.27559	2.02158	0
0	1.93224	0	0	1.37434	0	0
1.47525	0	0.988074	0	0.988074	0	2
0	0.940317	0.940317	1.98006	0	1.41624	2
0	0	0	0	0	0	0
0	0	0	1.43679	0	0	1
0	0	1.33385	0.87456	0	0	1
0	0	0	0	0	0	1
1.93832	0.910984	1.37966	0.910984	0	0	2
0	0	0	0	0	0	1
0	1.13582	0	1.65392	0	0	2
0	1.21249	0	0	0	0	4
1.14948	1.14948	1.14948	1.14948	0	1.67018	2
0	0	0	0	0	0	6
1.26756	1.43275	0.822455	1.6986	0.822455	0.4935	3
2.3912	2.3912	0	1.0937	1.0937	0	2
0	0	1.00014	1.2748	0.620215	0	3
0	0	0	0.959269	0	0	0
0	1.12264	0	1.9767	0	0	0
1.00445	0	1.00445	0	0	0	6
2.41504	2.55634	0.992648	0.992648	0.992648	0	2
0	0	0	0	0	0	1
0	0	1.0103	1.0103	0	0	1
0	0	0	0	0	0	4
1.93333	2.38455	1.08884	0	0	0	0
0	0	0	0	0	0	1
0	0	1.11254	0	0	0	6
0	0	0	0	0	0	1
2.0844	0	0	0	0	0	2
0	0	0	0	1.24531	0	0
1.03868	1.86817	1.53708	0	1.53708	0	0
1.01821	1.21124	0.778787	0.463365	0	0	3
1.15214	0	1.15214	0	0	0	0
1.92195	2.1154	0.899582	0	1.92195	1.92195	3
1.47851	2.41226	1.47851	0	0	0	4
1.66408	1.66408	0	1.14435	1.66408	0	0
0	1.50671	0	0	0	0	5
0	2.14427	0	0	0	0	0
0	0	0	0	0	0	1
0	0	0	0	0	0	1
0	3.57542	1.53765	0	0	1.03915	2
1.12883	0	1.12883	1.12883	0	0	0
1.81548	1.63222	1.81548	1.63222	0	0	3
2.48284	2.71542	0.943084	2.34251	0	1.98397	2
0.718476	0.718476	0	0.718476	0.718476	0	3
2.03959	1.69714	0	1.17222	0	0	0
0	1.90181	1.90181	0	0	0	0
0	0	0	0.764218	0	0	1
1.06237	0	1.06237	1.06237	1.06237	0	0
0	0	0	0	0	0	6
1.0792	0.678621	0.678621	1.36442	0	0	2
0	0.911339	0	1.93883	0.911339	0.911339	3
0.999432	0	0	0	0	0	6
0	0	0	0	0	0	0
0	0	0	0	0	0	6
1.74098	1.98384	1.98384	1.41956	0.942989	0	0
0	0	1.1387	0	0	0	1
0	0	0	0	0	0	0
0	0	1.18879	1.18879	0	0	0
0	1.40732	0	0	0	0	6
0.6919	2.63674	0.6919	0	0	0	2
0	1.56639	0	1.06287	0	0	0
0	0	0	0	0	0	1
0	0	0	0.980725	0	0	2
1.28464	0	0	1.59331	0.835808	0	3
0	0	0	0.936245	0	0	1
0	0	0	0	0.557418	0	3
2.17285	0	1.41423	1.73519	0.938703	0	2
0	0	0.743433	0.743433	0	0	1
0.646281	1.53336	0.646281	1.03562	1.03562	0	1
0	0	0	0.833594	0	0	1
0	0	0.562048	0	0.562048	0	1
0	0	0	0	0	0	4
1.62416	0	1.11089	0	0	0	2
1.26322	1.26322	0	0	0	0	0
0	0	0	0	0	0	1
1.84538	0	0	0	0	0	4
0.91054	1.6969	0.91054	1.3791	0.91054	1.3791	2
0	0	0	0	0	0	1
1.55347	1.0522	0	1.88583	0	0	0
0	1.33757	0	0	1.33757	0	4
0	2.28465	1.37137	1.37137	1.37137	0	2
0	1.03457	0	0	0	0	1
0	0	0	0	0	0	4
0	2.49463	1.32954	0	1.32954	0	0
0	0.921603	1.39293	1.71199	0	0	0
0	2.28188	0	1.01487	0	0	5
0	2.06824	0	0	0	0	4
0	1.93722	0	1.09186	0	0	6
0.860149	2.35561	0	0.860149	1.31561	1.86471	3
1.38278	1.70091	0	0	0	0	1
0	0	0	0	0	0	6
0	1.90602	0	0	0	0	2
1.78334	0.974519	0	0	0	0	2
0	1.22253	1.7564	1.7564	2.56333	0	0
0	2.10091	0	1.22118	1.22118	0	5
1.63073	1.63073	0	1.11639	1.11639	0	2
1.56714	0	0	0	0	0	2
0	0	0	1.11722	0	0	1
1.50767	1.50767	0.775675	1.7384	0	0	2
0	0	0	0	0	0	0
0	1.04294	1.54225	0	0	2.12229	2
0	1.16167	0.437492	1.16167	0.74081	0.97322	3
0	0	0	0	0	0	1
0	2.00592	1.439	0	0	2.3655	4
1.16747	1.16747	0	0	1.16747	0	2
0	0	0	1.37866	0	0	1
0	1.22389	0	0	0	0	6
1.76705	1.76705	0	0	0	0	0
1.94584	1.52599	0	1.22372	1.22372	0	0
0	1.17423	1.17423	0	0	0	2
0	0	0	0	0	0	1
0	0	0	0	0	0	6
0.87693	0	0.53166	0.53166	0	0.53166	3
1.77042	0	0	1.77042	1.2345	0	0
1.18578	0	1.71316	1.71316	0	0	0
0.750091	0.750091	0.750091	0	0.750091	1.47054	2
1.84538	0	0	0	0	0	2
1.16441	1.46002	0.550819	0.903953	0.742894	0	3
0	0	0.555037	0	0	0	3
2.25669	0.997051	0.997051	0.997051	0.997051	1.48627	2
1.62258	1.62258	0.856702	0	0.856702	0.856702	3
0.633448	1.51213	0	1.01819	0	0	5
0	1.26623	0	0	0	0	2
0.940127	0	0.940127	0	0	0	2
1.10573	1.10573	1.10573	1.61797	1.10573	0	2
1.15422	0	1.15422	0	0	0.735141	1
0	0	0	0	0	1.8139	3
0	0	0	0	0	0	0
0	0	0.95907	1.43949	0	0	1
0	0	0	0	0	0	4
0	1.29254	0.842	0	0	0	1
0	0	0	0.582433	0	0	3
0	2.05744	0	1.18641	0	0	4
0	0	1.07314	0	0	0	1
0	1.57287	0	1.90667	0	0	1
0	0	0	1.01712	0	0	6
0.592085	0	0	0	0	0	3
0.942128	0	1.41849	0.942128	0	0	1
2.51853	0	1.18847	2.06003	1.18847	0	0
0	0.85952	0	0	0	0	1
0	0	1.47071	0	0.984385	0	2
0.680733	0	0.680733	0	0	0	1
3.40516	0	0	1.23157	0	0	0
0	0	0	1.40279	0	0	0
1.34319	0	0	1.34319	0	1.8965	0
0	0	0	1.33819	0	0	1
0	1.06498	0	0	0	0	1
0	0	0	1.16413	0	0	0
1.76947	0.964161	0	0	0.964161	0	2
0	0	0	0	0	0	1
1.02795	0	0	0	0	0	1
0	1.04402	0	1.04402	0	0	2
0	1.95836	1.62106	1.62106	0	2.57835	2
3.12999	1.03774	2.31393	1.03774	0	1.53593	2
1.21682	1.7497	0	0	1.7497	0	0
0	0	0	0	0	0	1
1.40256	1.40256	0	0	0	1.96448	2
0	0	1.00643	1.49775	0	0	1
0.536862	0.536862	0	0.536862	0	0	3
0	0	0.423075	1.13353	0	0	3
0	1.90133	0	1.34739	1.34739	0	0
1.02703	0.639946	1.02703	1.70145	0	0	1
1.76438	0.960362	0	0.960362	0	0	2
0	0	1.2023	0	0	0	0
0	0	0	0	0	0	4
1.02086	2.29029	0	1.02086	0	0	2
0	0	0.909121	0	0	0	1
0	0	0	0	0	0	1
1.31541	0	0.519728	0	0	0	3
0	0	0	0	0	0	0
0.712811	0	0	1.41565	0	0.712811	2
0.840574	0	0	0	0	0	1
0	1.41094	2.33209	0	1.41094	0	0
1.05953	0	0	1.56235	0	0	2
0	0	0	0	0	0	4
0	0	0	1.0767	0	0	0
2.42939	0	1.49305	0	0	0	0
2.06252	1.48905	0	0	0	0	0
0	1.73282	0	0	0	0	2
0	0.908502	0.908502	0.908502	0	0	1
0	0	0	0.490905	0	0	1
0	0	0	0	0	0	5
0	1.43435	0	0	0	0	4
1.62323	0	0	0	0	0	1
2.10977	1.03375	0	1.03375	0	0	2
0.860503	0.520087	0	0	0.860503	0	3
0	0	1.18879	0	0	0	0
1.86632	1.03727	0	1.86632	1.53536	1.03727	2
1.31388	1.03451	0	1.03451	0.645461	1.53201	3
0	0	1.14333	0	0	0	0
3.09746	1.87414	1.32378	1.32378	1.54262	0	2
0.949643	0	0	0	0	0	1
0	0	0	0	0	0	3
0.54202	0.54202	0	0.307292	0	0	3
1.75482	2.82976	2.35753	1.43229	0	0	0
0	0	1.01927	0	0	0	1
1.32649	0	0	0	1.32649	0	0
0	0	1.01656	1.01656	0	0	1
2.23525	1.04917	1.04917	0.656298	1.04917	0	3
0	0	0	0	0	0	1
0	1.58524	2.17031	1.07849	1.07849	2.17031	2
0	1.03259	1.03259	1.86019	1.52967	0	0
1.34827	1.56883	0.885989	1.34827	0.66796	0	4
0	1.0703	0	0	0.67199	1.75624	3
0.866331	0.866331	0	0	0	0	1
0	0	0	0	0	0	2
1.43162	0.585767	0.585767	0	0.952714	0	1
1.70097	2.66985	1.17546	1.17546	1.70097	0	2
1.19158	2.52263	1.19158	0.763667	1.19158	1.49029	3
0	1.29831	0	0	1.29831	0	0
0	0	0	1.51013	0	0	5
1.53952	2.11922	0	0	1.04069	0	2
0	0	0	0	0	0	6
0	0	0	1.15765	0	0	1
1.98219	2.60396	1.25375	1.55923	0	0.811695	2
0	0	0	2.19533	0	0	1
0	0	1.23814	0	0	0	0
0	0	1.23796	0	0	0	0
1.41047	0.93568	0.573504	0	0	0	3
0	1.08029	0	0	0	0	5
0	0	0	0	0	0	0
0	2.18441	0.839078	0	0	0	2
0	0	1.32395	0	0.866731	0	1
1.69884	2.85539	0	0	0	0	2
0.999975	0	0	0	0	0	1
0	0	0	0	0	0	3
0	0	0.691302	0.691302	0	0	5
0	0.445393	0	0	0	0	3
0	0	0	0	0	0	1
0	0	0	0.434172	0.434172	0	3
0	0	0	0	0	0	1
1.69266	0.907443	0	0	0	1.37522	2
0.742047	0	0	1.1633	0	0	1
0	0	0	0.764525	0	0	6
0	0	0	0.910717	0	0	1
0.896479	2.64324	0	0	0	0	2
0	0	1.48719	0	0	0	1
1.76181	1.58071	1.58071	0.675288	1.76181	2.04798	1
2.24528	0	0	0	0.989028	0	2
1.07632	1.07632	0	1.07632	0	1.58263	4
0	0	0	0	0	0	1
0	0	0	1.03015	2.10485	0	2
0	2.09631	0	1.21749	0	0	2
0	0	0	0	0	0	0
0	2.13435	0	1.55303	1.05183	0	0
0	0	1.02703	1.5229	0	0	4
0	0	0.693247	0	0	0	2
0	0	1.30181	1.61222	0	0	2
0	3.24225	0.894679	1.35921	1.35921	0.894679	2
2.07836	1.73359	0	1.73359	0	1.20311	2
0	0	0	0	1.21315	0	6
0	1.95401	1.39339	1.71248	0	0	5
1.03107	1.03107	1.03107	1.85821	0	0	2
0.520447	0	0.861015	0.520447	0	0	3
0	0	0	0.906826	0	0	6
0	0	0.911517	0.911517	0	0	6
0	0	1.41439	0	0	0	1
0	0.915182	0.915182	0	0	0	1
0	0	0	0	0.461993	0	3
0.925218	1.84506	0.925218	0.925218	0	0	5
0	0	1.03119	0	0	0	1
1.89361	1.56072	0	1.05818	1.56072	0	2
0.9182	1.56066	0.9182	0	0.9182	0	3
1.17598	0	0	1.3834	0.55796	1.17598	3
1.1973	1.72675	0.379966	1.04695	0	2.01107	3
0	0	0	0	0	0	3
0	0	0.860857	0	0	0	5
0	0	1.20605	0	0	0	0
0	0	1.04545	2.12569	0	0	1
0	1.84224	1.51303	0	1.01893	0	0
0	1.7169	0	0	2.31595	0	2
0.490659	0	0	1.06477	0.490659	0	3
1.47824	0	0.990515	1.47824	2.05033	0.990515	2
0	0	1.53593	1.53593	0	0	4
1.80929	0.547802	0.547802	0.547802	1.53627	0	3
0	0	0	2.14593	0	0	0
0	1.17038	0	1.46668	0	0	5
2.35003	2.35003	1.06374	0	0	1.90084	2
1.4787	1.26425	0	0	0	0.613461	3
0	0	0	0	0	0	1
2.3637	2.45042	1.07365	1.76046	0	2.04655	2
0	0	0.824499	0	1.27017	0	2
0.966779	0.966779	0.966779	2.21346	0.966779	0.966779	2
0	0.937535	0.937535	0	0.417323	0	3
1.30695	0	0.515048	0	0.515048	0	3
0	0	0	0	0	0	6
3.07061	0	0	0	0	0.998024	2
1.34152	3.1612	0	1.89457	2.50955	0	0
0	0	0	0.920966	0.562958	0	1
0	2.5554	0.992007	0.992007	0	0	2
1.20638	2.08245	1.20638	1.20638	0	0	2
0	0	0.591509	0	0	0	3
0	0	0	0	0	0	2
0.719447	1.65119	1.13353	2.12502	0.719447	0	2
0.521976	0	0	0	0.294665	1.31946	3
0	0	0	0	0	0	1
2.82174	0	0	0	0	0	3
0	2.1244	0	0	0	0	5
1.62375	1.39972	1.39972	1.62375	0	0.702116	2
1.77001	0	0	1.23415	0	0	0
1.57964	0.674626	1.07384	0	0	0	3
0	1.45227	1.77651	1.77651	0	0	2
2.34183	2.65045	0	0	1.56027	1.56027	0
0	0	0	0	0	0	5
0	1.59279	1.28416	0	0.835438	0	1
0	0	0	0	0	0	1
2.02214	1.1584	0	0	1.1584	0	0
0	0	0	0	0	0	0
0	0	0	0	0	0	1
0	0	0	0	0	0	2
0.782215	0	0	1.02226	0.465716	0	3
0	0	0	0	0	0	1
1.14728	2.63172	0	1.66756	1.14728	0	0
0	0	0	0	0	0	1
0	0	0	0	1.49065	0	0
0	0	0	0	0.763483	0	3
0	0.71054	0	0	0	0	1
1.50521	0	0	2.44367	1.50521	0	0
0	0	0	1.90448	0	0	0
1.30513	2.20437	1.30513	0	2.46408	0	0
1.35099	1.90545	0	1.35099	1.35099	0	0
0	0	0	0	0	0	1
2.47717	2.02082	0	2.02082	0	0	2
0	0	0	0	0	0	6
0	0	0.998132	0.998132	0.998132	0	0
0	1.80976	0	0	0.994361	0	6
0	0	0	1.27184	0	0	5
1.06188	0	1.06188	1.06188	0	0	2
0.790711	0	0	0	0	0	2
1.08819	0	0	1.08819	0	1.59692	3
1.45819	0	0	0	0.974211	0	2
1.52853	1.03166	0	1.52853	0	0	0
1.43949	0	1.43949	1.43949	0	0	4
1.18389	0	0	0	0	0	4
0	0	0	0	0	0	6
0	0	0	0	1.02131	0	1
1.1361	0	0	0	1.1361	0	6
1.09529	1.09529	0	0	1.09529	0	1
2.32672	0	0	0	0	0	0
0.719771	1.6517	1.83575	2.24408	1.6517	0	1
0	0	0	0	0	0	1
0	1.08338	1.59113	1.08338	0	0	2
0	0	0	0	0	0	2
0	1.16428	1.68774	2.28386	0	0	0
0	0	0.613306	1.47844	0	0	3
0	1.0411	0	0	0	0	3
0	0	0	1.77671	0	0	0
1.22831	0	0	1.22831	0	0	0
0	0	0.901317	0	0	0	0
1.24908	0.977612	0.977612	0.977612	0.603797	0	2
1.229	0	1.229	0	1.229	0	0
1.25151	0	0	1.25151	0	0	0
1.59833	0	0	1.59833	0	0	4
0	0.970734	0	0	0	0	5
0	1.06648	1.06648	0	0	0	2
0	0	0	1.15066	0	0	1
0	0	0	0	0	0	5
0	0	0.962958	0	0	0	1
0	3.06356	1.18389	1.18389	1.18389	0	0
2.1605	0.972572	0.437122	1.31941	0	0	3
1.11722	1.11722	0	1.11722	0	0	2
2.84534	0	0	0	0	0	0
1.62204	1.39811	1.10912	1.10912	0.70104	0	3
0.944715	0	0	0	0	0	2
0.699304	0.699304	1.10681	0.699304	0	0	3
0	0	1.13913	1.65786	1.13913	0	2
0	0	0	2.24785	0	0	0
1.67211	0.892461	1.35642	1.35642	0	0.892461	2
1.23398	1.23398	0	1.76981	0	0	0
0	0	0	0	0	0	1
0	1.07556	0	0	0	0	2
2.73554	0	0	0	1.63305	1.63305	2
0	0	0	0	0	0	0
0	0	0	0	0	0	1
1.74852	3.10716	0	2.35063	1.21582	1.21582	2
0	1.89011	0	0	0	0	1
0	1.04689	0	0	0	0	1
0	0	0.892376	0.892376	0	0	2
0.558472	0.914689	0.914689	0.558472	0	0	3
0	1.6018	1.09225	1.6018	1.09225	0	2
1.03727	1.53536	0	0	0	2.31327	2
0	0.841925	0	0	0.841925	1.29244	2
1.17997	2.3043	0	1.7063	0	0	2
0	0	0	0	0	0	3
0	0	0	0	0	0	1
0	1.2211	0.78639	0	0	0	0
0	1.21298	0	0	0	0	0
0	0	0	1.25258	1.79155	0	4
1.70417	1.5255	0	1.30781	0	0	3
0.992808	1.8077	0	0.992808	0	0	5
0.882125	0	0	0.882125	0.882125	0	2
1.16156	0	1.68451	0	1.16156	0	0
1.31005	0.855768	0	0	0	0	3
0	1.39544	0	0	0	0	5
0	0	0	0	0	0	1
0	0	0	0	0	0	0
0	0	1.76337	0	0	0	0
0	0	0	0	0	0	6
0	0	1.12292	0	1.12292	0	6
0	0	0.638003	0	0	0	1
0	0	0.570361	0.325305	0	0	3
0	0	0	0	0	0	1
1.57758	3.00647	1.57758	1.07213	0	2.36161	2
1.49385	1.82154	1.82154	1.49385	0	0	2
1.9164	2.20992	0.769778	1.19953	0	0	2
1.11076	1.39995	1.11076	0.857718	0.99222	0	3
0.835882	0	1.28473	0	0	0	1
0	2.22398	0	0	0	0	1
0	0.981365	0.389741	0	0	0.389741	3
0.903757	0	0	0.903757	0	0	1
1.60354	0.334371	0	0.784443	0	0	3
0	2.13086	1.24531	0	0	0	5
0	1.05098	1.05098	1.05098	0	0	1
0	0	1.22372	0	0	0	1
2.76632	1.99955	0	0	1.14057	0	0
0	0	0	0	0	0	0
1.07977	1.07977	1.58679	1.58679	1.92162	1.07977	0
1.31821	1.86771	1.31821	1.86771	0	0	0
1.25384	0	0	0	0	0	1
1.1578	0	0	1.1578	1.1578	0	0
1.54689	0	1.54689	1.54689	0	1.54689	0
0	2.07898	0	0	0	0	0
0	0	1.52318	0	1.52318	0	0
2.27857	1.8338	1.50521	1.01252	0	0	2
0	1.09981	0	0	0	0	0
0	0	0	0	0	0	1
0	1.6917	0	0	0.906738	0	4
1.13246	0	0	0	0	0	3
0	0	0	2.71088	1.50643	1.01353	0
0	0	0	0	0	0	1
2.17721	2.17721	1.59144	1.08364	1.08364	0	0
1.25027	0	0	0	0	0	1
1.11076	0	1.11076	0	0	0	1
0	0	0	0	0	0	1
0	0.481102	0.269208	0.269208	0	0	3
1.05874	1.47909	0	1.38939	0.561384	0	3
0	0	0	0	0	0	6
0	0	1.1113	0	0	0	1
1.78819	0.691004	0.691004	1.09575	0	0	3
0	1.6899	0	0	0	1.6899	4
0	1.26185	0	0.818009	0	0	5
0	0	1.54675	1.04665	0	0	1
1.61474	0	0	0	1.10303	0	0
0	0	0	0	0	0	3
2.19494	0.451052	0	1.1878	0.451052	0	3
0	0	1.35535	0.891611	0	0	1
1.55269	0	0	0.482854	0.482854	0	3
1.90933	1.45509	1.63044	0.599507	0.971703	0	1
0	0	0	0	0	0	0
1.26458	0	0	0.820136	1.26458	0	3
0	0	0	0	0	0	1
1.18263	2.0527	0	1.18263	1.70945	0	0
0	0	0	0	0	0	1
1.74832	2.09401	1.21565	0	0	0	0
1.80734	1.48073	1.48073	1.48073	0	0	2
1.51082	0	0	0	0	0	6
0	0	0	0	0	0	5
0	0	0	0	0	0	1
0	0	0	0	0	0	5
0	0.89017	0	1.35354	0.89017	0	0
0	0	0	1.41807	0	0	3
0	0	0	1.11254	0	0	1
0.701757	0	1.11008	1.39918	0	0	3
1.02006	0	0	1.02006	1.02006	0	3
0	0.599285	0	0	0	0	5
0	0	1.00886	0	0	0	1
0	0	1.45781	0	0	0	1
0	0	0	0	0	0	4
0	0	0	0	0	0	1
0	0	1.00841	0	0	0	0
1.46531	0	1.46531	2.39668	0	0	0
0	0	0	0	0	0	1
1.0368	1.53479	1.0368	0	0	1.0368	0
0	0	0	0	0	0	0
0	0	1.11089	0	0	0	1
1.06716	0	0.669654	0.669654	1.06716	0	3
1.64921	1.64921	0.875866	1.64921	1.3355	2.24132	2
0	0	0.961359	1.44232	0	0	1
0.535508	0.535508	0	0	0	0	3
0	0	0	0	0	0	4
0.521002	1.31771	0.521002	0.521002	0.294054	0	3
1.07747	2.16893	0	1.07747	1.58401	0	2
1.81527	2.16494	0	1.27295	0	0	0
0	0	1.30064	0	0	0	0
0	0	0	0	0	0	1
0.44499	0.558072	0.44499	0.171282	0.659655	0	3
0	1.99423	1.13639	1.13639	0	0	0
1.05268	0.913189	0	0.751036	0.557402	0	3
2.40291	0	0	1.25671	0	1.25671	0
0	0	0	0	0	0	1
0	0	0	0	0	0	5
0	0	0	0	0	0	5
0	0	0	0.579759	0.944379	0	1
0	0	1.24655	1.7845	0	0	1
1.0015	0	0	0	1.0015	0	1
0	0	0	0	0	0	1
1.99542	0.9512	1.42974	1.99542	1.42974	0	2
0.539339	0.887787	0	0	0.539339	1.25335	3
0.85028	1.30308	0	0.85028	0.85028	0	3
0	0	0	2.18991	0	0	5
1.39145	2.86868	0	0.920421	0.920421	1.39145	2
0	1.75849	0.788872	1.75849	0	0	1
0	2.55147	0	0	0	0	2
2.68393	0	1.31601	0	0	0	0
1.20425	1.73493	0	0	1.73493	0	0
0	0	0	0	0	0	4
0	0	0.475806	0.475806	0	0	3
0	0	0	0	0	0	1
1.2103	0.385873	0	0.880745	0.663614	0	3
1.59004	0	0	0	0	0	0
1.34414	1.34414	0	0	0.882707	0	2
0	0	1.01431	0	0	0	1
0	2.04778	0	1.70483	0	0	5
0	0	1.84239	2.08966	0	2.08966	2
1.83292	0	1.28814	0	0	0	0
2.31601	0.925264	0	0	0	0	2
0	0	1.32567	0	0	0	4
2.20925	0	1.52691	1.03032	0.642371	0	3
0	0	0	0	0	0	6
0	1.10749	1.10749	0	0	0	1
0.985225	0	0	1.47174	0	1.47174	0
0	0	0	0	1.08455	0	0
0.995435	0.995435	0.995435	0	0	0.995435	2
0.507988	1.60376	0.507988	0	1.72875	0	3
0	1.42505	0	0	1.74695	0	2
0	0	0	0	1.0878	0	1
1.07475	1.07475	0	0	0.82688	0	3
2.02252	0	0	0	0	0	4
0	0	0.952274	0	0	0	1
0	0	0	0	0	0	6
0	0	0	1.86478	0	0	1
0	0	0	0	0	0	0
2.54488	1.08416	1.08416	1.08416	0	0	0
0	0	0.764157	0	0	0	1
0	0	0	0	0	0	0
2.15207	1.8031	1.26249	1.26249	0	0	0
1.50011	2.27269	1.00836	0	1.00836	1.50011	2
1.24259	0.803026	0.803026	0	0	0	2
0	0	1.01197	0	0	0	3
0	0	0	0	1.07505	0	0
0	0	1.60545	1.09529	0	0	2
0	0	1.28398	1.28398	2.17848	0	0
1.00019	1.00019	0	0	0	0	6
0	0	0	1.05978	0	0	0
0	0.737979	1.15795	0	0	0	3
0	0	0	0	0	0	2
0	1.45895	0.974827	0	0.974827	0	2
0.479386	0	0	0	0	0	3
2.4207	1.27073	0	0	0	0	0
1.23848	1.23848	0	0	1.23848	0	0
0	0.454682	1.19474	0.766093	0	0.766093	3
0.739349	0.739349	2.02385	0	0	0	2
0	0	0	0	0.785285	0	3
0	0	0	0	0	0	6
1.15437	1.15437	1.67598	0	1.15437	0	0
1.72709	1.19759	0	0	2.53057	0	2
1.81269	1.27073	1.27073	0	2.62592	0	0
0	0	0	0.944331	0	0	1
0	0	0	0	0	0	1
0	0	0	0	0	0	0
1.78954	0	0.979166	0	0	0	2
0	0	0	0	0	0	0
1.10008	0	0	0	0	0	2
0	0.935963	0	0	0	0	2
2.20136	2.0055	0	0.958376	0.958376	0	2
1.09582	1.09582	1.09582	1.09582	1.09582	2.82927	2
0	0	0	0	0	0	1
0	1.14333	0	0	0	0	1
0	0	0	0	0	0	1
0	2.38742	0	0	0	1.09094	4
0	1.60323	0	0	0	0	0
0	0	0	0	0	0	3
1.47226	0	0	1.47226	0.985646	2.04358	3
0	0	0	0	0	0	1
0	0	0	0	0	0	1
0	0	0	1.15945	0	0	0
0	0.885793	0	0	0	0	1
0	0	0	1.21548	0	0	0
0	0	0	0	0	0	1
2.84108	1.44146	0	0	1.44146	0	0
0	0	0	0	0	0	1
0	1.62073	1.95801	0	0	0	0
0.380164	0.654951	0.654951	0.768398	0.380164	0	3
0.870748	0.870748	0	0.870748	0	0	2
0	0	0	1.13167	1.13167	0	2
1.90221	1.06479	0	1.06479	0.66789	0	3
0	0	0	0	0	0	0
1.08416	1.37002	1.08416	0	0	0	3
0.74436	0.74436	1.46216	0.74436	0	0	0
2.15377	2.57928	1.71746	0.925631	2.15377	2.31656	0
0	2.12586	1.24128	0	0	0	4
0	0	0	0	0.900535	0	3
0.746688	0.746688	0	1.46557	0	0	1
0	0	0.955118	0	0	0	1
0	1.11144	0	1.11144	0	0	0
0	0	0	1.21332	0	0	1
2.02637	1.45705	1.78169	0.973288	0.973288	0	2
0	0	0	0	1.57287	0	6
0	0	0	0	0	0	5
0	2.09277	0	0	1.34623	1.34623	2
0	1.21799	1.21799	0	0	0	2
0.980725	2.23344	0.980725	2.03674	0.980725	1.46621	2
0	0	0	0	0	0	1
0	0	1.80756	0	0	0	0
0.811764	0.811764	0	0.811764	0	0	3
0	0	0	0	0	0	1
0	1.47447	0	0	0	0	0
0	0	0.9512	0	0	0	0
0	0	1.42938	0	0	0	2
0	0.936528	0	0	0	0	1
0	0	1.60291	1.09318	0	0	1
0	0	0.740839	0.740839	0.973254	0	1
0	0	0	0	0	0	1
0	2.46836	0	0.78861	0.78861	0	5
1.04665	2.63452	1.54675	0	1.04665	0	0
1.66966	0	1.14904	0	0	0	0
0.82292	0	0	1.99955	0	0	3
0	0.818646	0	0	0.818646	0	1
0	0	0	0	0	0	4
0	0.491964	0	0.491964	0.491964	0	5
0.253861	0	0.456148	0.456148	0.456148	0	3
2.51288	1.18421	1.18421	0	0	1.7113	0
1.59269	1.92796	1.08468	0	1.08468	1.08468	2
1.66565	0	1.14567	0	0	1.66565	2
2.11211	0	0	0	0	0	0
0	1.02473	0	0	0	0	4
0	0	0	0	0	0	0
1.41551	1.05471	1.05471	1.97923	0	1.55652	3
1.63543	0.865932	0	1.54171	0.377802	0.65136	3
3.16095	1.49869	0	1.0072	0	1.0072	2
0	0	0	0	0	0	1
0	0	0.65341	0.65341	1.72463	0	2
0	0	0	0	0	0	0
0	0	1.05524	0	0	0	1
2.20491	1.61635	0	0	2.20491	0	2
2.06222	2.06222	0	1.19022	0	0	0
0	0	0	1.74046	0	0	5
0	0	1.25923	0	0	0	1
0	0.632123	0	0	0	0	3
0	0	0.545261	0.545261	0	0	3
0.540728	0	0.889747	0.540728	0.889747	0	3
0	0	0.693247	0	0	0	3
0	0	1.05683	0	0	0	1
0	1.12587	1.12587	1.98082	0	0	0
0.945099	0	0	0	0	0	3
0	1.19229	0	0	0	2.32028	3
2.42719	2.06492	0.453444	0.453444	1.3529	2.13516	3
2.45859	0	1.14348	2.00323	0	2.00323	2
0	0	0	0	0.978647	0	1
0	0	0	1.66114	0	0	4
0.523233	0	0	0	0	0	3
0	0	0.997591	0	0	0	0
1.22508	1.22508	0	1.22508	0	1.75938	2
0	0.95561	0.95561	0.95561	0.95561	0	2
0	1.38312	1.38312	0	0.913748	0.913748	2
1.1374	0	1.6558	1.1374	0	0	0
0.900201	0.485973	0.189451	0.811602	0.485973	0	3
1.05256	0	1.8863	0	1.05256	0	2
1.13697	0	0	1.65529	0	0	0
0	0	0	0	0	0	0
0	1.32761	1.32761	1.87855	0.869619	0	0
1.23519	0	0	1.77122	0	0	0
0	0	0	0	0	0	1
0	1.07709	0	1.07709	1.07709	0	3
2.34535	3.13634	0	1.42206	1.42206	2.34535	0
0	1.76264	0.95907	0	0	0	5
0	0	0	0	0	0	1
0	0	0	1.05622	0	0	1
2.33742	1.05463	1.05463	1.55642	1.05463	0	0
0	0	0	0	0	0	1
0	0	0	0	0	0	0
0	0	0	0.951818	0	0	3
0	0	1.11874	1.11874	0	0	1
1.74983	1.42769	0.949546	0	0	0	2
0	1.70852	0	2.05171	1.18185	0	2
0	2.32944	2.07369	0	1.19937	1.72919	0
0	0	0	0	0	0	1
1.50602	1.83468	0	0	0	0	0
0.502719	0	0.502719	0.502719	0	0	3
1.96005	0.626678	0	0	0	0	3
0	2.35502	1.06735	0	0	0	2
0	2.42576	0	0	0	0	5
2.4186	0	0.995113	1.48389	0.995113	0	2
0	0	0	0	0	0	1
0	0	0	0	0	0	3
0	0	0	0	0	0	0
0.702065	1.80658	1.96115	0.702065	1.80658	1.11049	3
0	0	0	1.10994	1.10994	0	1
0	0.8607	0	0	0	0	1
2.12977	0	1.04845	0	0	0	2
1.68541	1.68541	1.68541	0	1.16231	0	0
0	0	0	1.19405	0	0	0
0	0	0	1.35003	0	0	0
0	0	0	0	0	0	0
0	1.37977	0.911073	0.911073	1.69763	0	5
0	0	0	0	0	0	1
0	0	0	0	0	0	1
0.877832	0	0.877832	1.89051	0	0	0
0	0	0	0	0	0	0
0	0	0	0	0	0	6
1.14801	0	0	1.14801	0	0	2
0	0	0	0	0	0	2
0	0	0	0	0	0	1
1.46839	0	0.982499	0.60735	0	0	2
0	0	0	0	0	0	3
0	1.61846	0	0	1.10614	0	2
0	0	0	0	0	0	5
0	0	0	0	1.38323	0	0
1.46629	1.09857	1.09857	0.510799	0.510799	0	3
0	0	1.15052	0	0	0	1
0.750268	0	0	0	0	0	1
2.33912	0	0	1.05585	0	3.23346	2
0	0	0.230499	0.230499	0.230499	0	3
0	1.0388	0	0	0	0	1
0	0.908237	1.69375	0.908237	0	0	1
2.12868	0	0	0	1.24355	0	0
0.466624	0.260286	0	0.466624	0.637582	0.260286	3
0	0	0	0	2.09526	0	4
2.91538	2.275	0	1.6797	0	1.6797	2
1.15022	0	0	0	1.15022	0	0
0	0	1.5977	1.5977	1.08884	0	1
0.522003	0.863228	0	0.522003	1.11717	0	3
1.50821	0	0	0	0	0	3
0	0	0.94722	0	0	0	1
0	1.0891	0	1.0891	1.0891	0	2
1.55854	0.811208	0	1.25312	0	0	0
1.78337	0.805346	1.24558	0	0	0	2
0	1.66189	0	0.88504	0	0	1
0	0	0	0	1.17795	0	1
1.02957	1.02957	0	0	0	0	0
1.7688	2.51357	0	0.963659	1.44516	2.63692	2
1.04845	0	0	0	0	0	0
0	2.21357	1.11089	0	0	0	2
1.40314	1.96514	0	0.92979	0	1.96514	2
0	0	0	0	0	0	1
1.92245	1.3658	1.92245	2.27794	0	0	0
1.64839	0	0.717668	1.13118	0	0	3
0	0	0	0.959021	0	0	3
0	0	0	0	0	0	1
0	2.22239	1.31992	0	1.31992	0	0
1.42451	1.42451	0	1.21398	0.581631	0.581631	3
0	0	0	0	1.14655	0	0
2.19808	1.75865	0	2.00231	0.956103	0	2
1.30768	3.22995	1.85555	0	0	0	0
0	0	0.965367	0	0.965367	0	1
0.568778	1.40227	0.568778	0.568778	0	0.929094	3
0	0	0	0.939842	0	0	6
0	0	0	0	0	0	2
0	0	0	0.924988	0	0	3
0	0	0	0.979685	0	0	1
0	0	0	1.36406	1.36406	0	0
1.00654	2.07247	0	0	1.00654	0	2
0	0	0	1.52459	0	0	0
1.30045	0	1.30045	0	0	0	1
1.64391	1.12742	0	0	0	0	0
0	0	0	1.12643	0	0	1
0	0	0	0	0	0	1
1.0767	2.67724	1.0767	1.58309	1.58309	0	2
0	0	0.97493	0	0	0	6
0	0	0	0	0	0	6
0.469479	1.22279	0	0.787695	1.02872	0	3
0	0.657551	0.657551	1.20151	0.381876	1.05086	3
2.44569	0.719717	0.719717	0.719717	1.13388	0	3
1.59865	1.08963	0	1.08963	0	1.08963	0
0	0	0	1.27322	0	0	1
2.13238	1.55127	1.88346	0	1.55127	1.05038	0
1.13174	0.718099	0	1.13174	0	1.83301	3
1.38105	0	0.556622	0	0	0	1
0	0	0	0	0	0	1
0	0	0	0	0	0	1
2.51025	1.05941	0	0	1.05941	0	0
0	0	1.87484	0	0	0	2
2.05804	1.48508	1.81204	0	0	0	2
3.12806	1.60323	0	0	1.09344	0	3
0	0	0	1.55113	0	0	1
0	0	1.06237	0	0	0	4
0.711225	0	0	0	0	0	3
0	0	0	1.18107	0	0	1
1.07428	0	0	1.07428	0	0	0
1.97742	0	0	0	0	1.63888	2
1.02634	2.60534	0	1.02634	0	0	2
0.814558	0	0	0	0	0	3
0	0	0	0	0	0	1
1.20442	0	1.20442	0	0	0	0
2.25199	1.56459	1.06138	1.34431	0.665354	0.665354	2
0	0.915586	1.17784	0	0	0	3
0	0	0	0	1.26176	0	0
0	0	0	0	0	2.9218	4
0	0.856235	0.856235	0	0	0	2
1.21282	1.745	1.745	1.21282	0	0	1
0	2.68377	1.48389	0.995113	1.48389	0	2
0.955659	0	0	0	0	0	3
0	0	1.09304	0	0.507488	0	3
0	1.28435	0	0	0	0	0
0	1.04953	2.13124	1.04953	1.04953	0	1
0	0	1.13668	0	0	0	6
1.72009	1.72009	1.19166	0.763728	1.19166	2.06402	2
0	0	0	0	0	0	2
0	0	0.973391	0	0	0	1
0.266502	0.650329	0	0	0.476719	0	4
0	0	0	0	0	0	0
0	1.30454	0	0	0	0	4
0	2.20186	0	2.56976	1.61361	2.20186	4
1.07467	1.58063	1.07467	2.16517	0	0	0
0	1.22406	0	1.22406	0	0	6
0	2.78843	0	0	1.0671	0	2
0	0	1.41565	0	0	0	1
0	0	0	0	0	0	1
1.81097	0	0	1.26925	1.26925	0	0
0	0	1.00577	0	0	0	1
2.1166	0	0	1.76961	0	0	0
0	0	0	0	0	0	1
0	0	1.79009	0	0	0	0
0	0	0	0	0	0	1
1.48428	1.48428	1.18618	0.759529	0	1.18618	3
1.97074	1.11798	1.11798	0	0.707709	0	3
1.46314	0.978233	0	0	0	0	2
0	0	0	0	0	0	1
0	0	0	0	0	0	4
0	0	0.27566	0.27566	0	0	4
0	0	0	0	0	0	0
2.39174	2.1912	1.0941	1.0941	1.60402	0	0
0	0	0	0	0	0	1
1.96369	1.72173	0.92877	0.92877	0	0	2
0	0	0	0	1.19293	0	0
1.65034	1.65034	0	1.65034	0	0	0
0	0	0	0	0	0	3
0	0.998782	0	0.998782	0	1.81562	3
0	1.21615	0	1.21615	0	1.21615	0
0	0	1.1605	0	0	0	0
1.18705	0	0	1.18705	0	1.71466	4
0	0	0	0	0	0	1
2.26129	1.81764	0	2.06387	1.0003	0	2
2.15353	1.80448	0.819426	0	0	0.819426	2
1.85003	1.02485	1.02485	0	0	0	0
0	2.16773	1.58293	0	0	0	0
0	0	0	0	0	0	1
0	1.02348	1.02348	0	0	0	1
1.17582	1.7014	0.913838	1.82915	0.557864	0	3
1.44096	1.44096	1.44096	0	0	0	0
0.996566	1.27073	0.617605	0.996566	0.617605	2.05871	3
1.5827	1.07638	1.07638	1.36125	0	1.7639	3
0	1.8316	1.8316	0	0	0	0
0	0	0	1.06225	0	0	4
0	0.927013	1.39968	0	1.71934	0	0
0	1.76518	0	0	0	0	4
0	0	0	0	0	0	1
1.71372	2.05725	1.18626	0	0	0	0
0	1.1079	0	0	0	0	5
2.42694	2.97469	1.97332	2.42694	1.11999	0	0
1.51871	0	0	0	0	0	0
0.632371	1.01673	0	1.29369	0.632371	0	3
2.13072	0.761592	0.99788	1.60862	1.18887	0	3
1.13396	1.13396	1.13396	1.13396	1.13396	0	0
1.51843	0	0.886254	1.14392	0	0.886254	3
0.942033	0	0.942033	0.942033	0.942033	0	0
0	0	0	0	0	0	1
0	0	1.01667	0	0	0	1
1.62301	1.62301	0	1.62301	1.10994	0	2
0	1.27619	0	0	0	0	1
0	2.90955	0	1.35878	1.35878	0	3
1.76779	2.11467	2.11467	0	1.76779	0	0
0	0	0	1.48666	1.48666	0	0
0	0	0	0	0	0	3
2.56976	0	0	0	0	1.95038	0
0	0	0	0.799775	0	0	1
0	0	0	0	0	0	1
1.55289	0	0	0	0	0	6
0	0.848748	0	0	0.848748	0	2
0	0	0	0	0	0	3
0	0	0	0	0	0	4
0	0	0	0	0	0	0
0	1.46711	0	0	0	0	0
0	0	0.370606	0.370606	0.640391	0	3
0	0	0	0	0	0	4
0	0	0	0	0	0	1
0	0	0	0	0	0	1
0	0	0	0	0	0	1
1.12069	0	0	1.12069	0	1.12069	3
0	0	0	0	0	0	3
2.02967	0.975651	0.975651	0	0	0	2
1.07399	0.496124	0	1.70409	0.496124	0	3
0	0	0	0	0	0	1
1.25169	2.13874	1.25169	1.79051	0	0	0
1.15392	0	0.894893	0.544378	0.544378	0	3
0	0	0	0	0	1.2379	4
1.37324	2.12469	0	0.905859	0	2.42643	2
1.0686	1.57332	1.0686	0	1.0686	0	0
1.48349	0.994791	0.994791	0	0	0	2
0	0	0	0	0	0	4
0	0	1.48428	0	0	0	0
0	0	0	0	0	0	1
1.1572	2.02063	0	0	0	0	2
0	0	0	0	0	0	3
2.1871	2.44632	0	0	0	1.291	0
1.96255	0	1.11158	1.11158	0	1.11158	2
0	0	0.916801	0.916801	0	0	1
0	1.05573	1.05573	1.89043	0	0	5
0	0	0	0	0	0	1
0	0	1.64627	0	0	0	0
0	0	0	0.618749	0.618749	0	3
0	0	0	0	0	0	0
0	0.991438	0	0	0	0	5
0	0	0	0	0.996836	0	1
1.02531	0	0	0	1.02531	0	2
0	0	0	0	0	0	3
1.71248	0.921968	2.1484	1.39339	0	0	2
2.11788	2.48243	0.79702	1.53832	1.23484	0	2
2.30025	0	0	1.70262	0	0	2
1.47772	0	0	0	0	0	1
0	0	0	0	0	0	4
0.792031	2.47409	0	0	0	0	2
0	0	0	0.909475	0	0	2
0	0	0.865135	0	0	0	1
0	0	0	0	0	0	1
0	0	0	0	0	0	1
0.91348	0	1.38278	0	0	0	0
0	0	0	0	0.989771	0	1
2.48921	0	1.04449	1.04449	1.87578	0	0
1.57393	2.35744	0	1.06911	1.06911	0	2
0	0	0	0	0	0	5
2.05685	2.05685	0	1.48402	0	0	4
0	0	0	0	0	0	4
1.99277	1.13524	1.99277	0	1.13524	0	0
0	0	1.44852	0	0.966375	1.77244	2
0	1.11985	0	1.11985	1.11985	0	0
2.10876	3.24295	1.35974	0.895107	0	1.67575	2
1.02737	0	1.02737	0	0	0	0
0	0	1.61555	1.95245	0	0	0
0	0	2.12977	0	0	0	0
1.67545	2.47259	1.15392	1.15392	0	1.15392	2
0	0	0.927106	0	0	0	1
0	0	0.872365	0	0	0	2
1.64989	0	0	0	0	0	3
1.80239	1.47616	0.988816	0	0.988816	0	2
1.11281	0	1.11281	1.11281	0	2.72787	0
2.05665	1.71316	0	0	1.71316	0	2
0	1.0151	0	0	1.50835	0	2
1.22746	0	1.22746	0	0	0	2
1.58366	2.1116	0.897023	0.897023	0.897023	0.897023	0
0.926921	0	0.926921	0	0	0	2
0	0	0	0	1.43362	0	0
0	0	0.715418	0	0	0	1
0.474724	0.474724	1.23264	0	0	0	3
0.928677	2.8816	0.928677	1.40175	0	0	2
1.296	1.84202	0	0.633863	0	0	1
0	0.346066	0.602671	0	0	0.346066	3
0.929563	1.31535	0.519694	0	0.519694	0.785109	4
2.07308	0	1.49842	1.49842	0	0	0
0	0	0	1.02336	1.02336	0	0
0	0	0.803026	0.803026	0	0	1
0	0	0	0	0	0	3
1.29273	2.18921	0	1.29273	0	0	2
0	1.0556	1.5576	1.5576	1.0556	0	0
0	2.34891	1.21448	1.21448	0	1.21448	0
0	0	0	1.16246	0	0	1
1.55313	0	0	0	0	0	3
0.77815	0	0	0	1.21042	0	2
0	0	0	0	1.15096	0	0
0	0	0	0	1.23605	0	0
0	0	0	0	0	0	0
0	0	0	0.935869	0.935869	0	1
1.13754	0	1.13754	1.99569	0	0	0
1.61943	0	0	0	0.515835	0.515835	3
0	2.12977	0	2.4948	0	0	4
0	0	0	0	0	0	1
0	0.818433	0.818433	0	1.2624	0	4
2.5892	0.932118	0	1.96844	0	0	2
0.723414	1.43136	0	0	0.723414	1.13877	3
1.28501	1.82929	0.836104	1.28501	0	0	2
2.57281	0.591581	1.44158	0	0	0.591581	3
1.44343	0.962258	0	0.962258	0	0	2
1.63604	1.63604	0	0	0	0	1
1.01915	0	0	0	1.01915	0	0
1.49708	0	0	0	0	0	0
2.49924	1.88504	1.33324	0.874071	0	0	2
0	0	0	1.02588	0	0	6
0	0	0	0	0	0	1
2.08924	2.34549	2.08924	2.98955	0	0	2
3.28569	2.38831	0	1.60101	0	2.69821	2
1.77366	0	0	2.21419	0.967284	0	1
0	0	0	0	0	0	1
2.50585	2.36521	0.958475	0	0	2.2015	2
2.11569	2.48014	0	1.53636	1.03809	0	0
1.29928	0	1.29928	0	0	0	0
0	2.06003	0	0	0	0	0
0	0	0	0	0	0	3
0	0.968803	1.45151	1.45151	0	0	2
0	0	0	0	0	0	1
1.98924	2.07203	0.48919	1.06229	0.48919	1.79972	3
0.863783	1.32022	0	0.863783	0	0	2
0.939006	1.93417	0.939006	1.05394	0.939006	0.65983	3
0.940698	1.41671	0.940698	0	0	0	2
0	0	0	0	0	0	1
1.68308	0	1.16035	0	1.16035	0	4
2.90532	0	0	0.891696	0	0	2
0	2.07796	0	1.01052	1.01052	1.01052	2
1.69339	0.907972	0	1.37589	1.37589	0	2
0	0	0	0	0	0	6
0	1.63173	1.63173	0	0	0	2
0	0.933427	1.40767	0	0	0	1
0	0	0	0	0	0	6
0	1.5485	0	0	0	0	1
1.7141	2.05764	2.05764	1.7141	0	0	2
1.76349	0	0.676284	1.36089	0	2.91224	2
0	0	0	0	0	0	1
1.81807	0	0	0	0.709016	0	0
1.55647	1.55647	0	0	0	1.25125	2
0.744244	0.744244	0	0	0.744244	0	3
1.89707	0.757657	0.757657	0.757657	1.18373	0	3
1.154	0.734972	1.44839	1.67554	0.734972	0	3
0	0	1.86149	0	1.31282	0	0
0	0	0	0	0	0	1
0	0	0	0	0	0	0
0	0	0	1.28643	0	0	0
2.671	0	0	1.4733	2.04475	1.4733	4
1.06523	0	0	0	0	0	3
1.0072	0	1.0072	0	1.0072	2.07338	2
0	0	0	0	0	0	1
0	1.04426	1.04426	0	0	1.04426	0
0	0	0	0	0	0	1
1.58896	0	0	1.92395	1.08157	1.08157	2
0	1.33543	0	0.659529	0.659529	0	3
0	1.83557	0	0	0	0	2
1.99955	1.43338	0	0	1.43338	1.99955	0
0.673588	1.07245	0.673588	1.35681	0	0	1
0	0	0	1.78719	0	0	4
0	1.66235	0	0	0	0	0
0.487584	0	0.813928	0.813928	0	0.487584	3
0	1.88338	0	0	0	0	1
0	0.917974	0.917974	0	1.3884	0	0
0	2.09955	0	0	0	0	2
0	1.40639	0.932398	0	0	0	1
0	0	0	0.466313	0	0	3
0.748973	0	0	1.46891	0	0.748973	3
1.431	1.57266	0.821169	0.492607	0.492607	1.06806	2
1.06113	0	0	0	0	0	3
2.29944	0	1.17624	0	1.17624	0	0
1.20753	1.73879	0	0	0	0	0
1.64402	2.79189	0	2.07442	0	0	2
0	0.911874	0	0.911874	0	0	0
0	1.85773	0.572525	0.572525	0	0	5
0	0	0.90859	0	0	0	1
0	0	0	0	0	0	1
0.987281	0	0.351348	0.351348	0	0	3
0	1.85806	0	1.03096	0	0	0
0	0	0	0	0	0	1
0	1.07112	0	0	0	0	1
0	0	0	0	0	0	1
0	1.34781	0	1.34781	0	0	4
0	0	0	0	0	0	0
2.13337	2.13337	1.05111	1.55215	0	1.55215	2
0.535273	0	0	0	0	0	3
1.89891	0	0	0	0	1.06225	2
0	0	0	1.58293	0	1.07657	2
0	1.16671	0	0	0	0	2
0	0	0	0	0	0	3
0	3.07012	2.1638	0	1.27202	0	0
0	1.04199	1.5411	1.04199	0	0	0
0	0	0	0	0	0	4
0	0	0.929141	1.72223	1.72223	0	1
1.76604	0.869217	0	1.12414	0.526219	0.869217	3
0	0	0.707865	0.707865	0.707865	0	3
0.862535	0	0.294377	0.997483	0.294377	0	3
0.978129	1.46301	0.978129	1.78816	0	0	0
1.68059	0.627939	0.627939	0	1.01069	0	3
2.35213	1.21698	1.21698	1.74989	0	2.35213	0
0	0	2.21302	0	0	0	4
2.45632	2.126	0	0.970887	0.598915	2.58792	2
0	0	0	0	0	0	1
0	2.52823	1.725	2.32484	0	1.19582	0
0	0	0	0	0	0	1
0	0	0.758622	1.48297	0	0	1
0	0	0.693597	0.693597	0	0	6
1.0937	0	1.60354	0	0	0	2
0	0	0	1.32446	0	0	1
1.80268	2.4098	0	0	0	1.80268	4
1.18389	0	0	0	1.18389	0	0
1.67281	0	1.35706	0	0.892972	0.892972	2
0.797153	0.797153	1.23501	0	0	0	1
0	0	0	0	0	0	6
2.46819	2.73446	1.52613	1.85638	0	2.10422	2
0	0	0.906474	0	0	0	1
1.47209	0.751154	1.33464	1.59291	0	0.751154	3
0	0	1.01008	0	0	0	1
1.07213	1.07213	1.91173	0	0	0	0
0	0	0	0	0	0	1
0	0	1.60816	1.60816	1.09755	0	1
0	0	0	0	0	2.98553	4
0.958574	1.76197	0	0.958574	0	0	0
0.465011	0	0	0	0	0	3
2.20652	0	0	1.61781	0	0	0
0	1.14227	0	0	0	0	5
1.47304	0	1.47304	0	0	0	0
0	0	1.00346	0	0	1.82183	2
1.08597	1.71897	0.836475	0.503262	0	1.59425	3
1.71653	0	0	0	0	0	0
0	0.970531	0	0	0	0	1
0	1.75998	0	0	0	0	5
0	0.743723	0.743723	0.743723	0	0	0
0	0	0	0	0	0	6
1.65332	1.42749	0	0	0	0	3
1.09344	0	0	0	1.60323	0	0
0	0	0	1.52571	0	0	4
0	0	0	0	1.38783	0	1
1.73062	1.50032	0	1.20059	1.20059	0	3
1.0556	1.25227	0.485244	1.5576	0	0	3
1.13417	0.719933	1.13417	0.719933	0	0	3
0	1.3319	0	1.3319	0	0	2
0	0	0	0	0	0	3
0	0	0	0	0	0	1
1.99551	0	1.6558	1.1374	1.1374	0	0
0	1.63687	0	2.22766	0	0	1
0	0	0	0	0	0	4
0	0	0	1.40527	0	0	1
1.13324	2.9933	0	1.13324	0	0	0
0	1.42134	0.944427	0	0	0	1
0.897081	0	0.897081	0	0.897081	0	1
0	0	0	1.38795	1.38795	0	0
0	0	0	0	0	0	3
1.66097	1.34623	2.09277	0.884372	0	0	0
2.51129	2.51129	0	1.06015	1.06015	1.06015	2
0	0	0	0	1.61474	0	3
0	2.69577	1.00324	0	0	2.26546	2
1.65392	0	1.13582	0	0	0	0
0	2.52358	0	1.72085	1.72085	0	0
1.31114	0.856624	0	0	0	0	3
0.684998	0	1.08773	0	0	0	3
0	0	0	0	0	0	1
0	1.16171	0	1.16171	0	0	5
1.51372	2.28838	0	1.51372	1.01949	0	2
0	0	0.745115	0	0	0	1
3.05747	1.8031	1.26249	0	0	1.8031	0
1.13553	0	0	0	1.65358	0	0
0	0	0	0	0	0	1
1.15096	2.63672	0	1.15096	0	0	2
0	1.73995	0	0	0	0	2
0	0	0	0	0	0	6
0	0	0.83744	0	0	0	1
1.07632	1.07632	0	0	0	0	2
0	0	0	0	0	0	1
0	0	0	0	0	0	1
2.07498	1.00836	0.626232	1.00836	0.626232	1.28416	2
0.944523	0	0	0	0	0	2
0	0	0	0	0.789331	0	1
2.64661	2.96262	1.28681	2.18196	1.28681	0	0
0	0	0	0.881877	0	0	1
2.08491	2.08491	1.20835	3.09701	1.73975	1.20835	2
1.20687	1.20687	0	0	1.73801	0	0
0	1.15795	0	0	0	0	1
0	1.1587	0	0	1.1587	0	0
0.977715	0	0	0	0	0	1
1.97363	3.46523	2.16859	0.935774	0	0	2
0	0	0	0	0	0	1
2.38501	1.33944	0	1.33944	0	0	2
0.762811	2.68999	0.762811	0	1.19046	0	2
0	0.765508	0	0	0	0	3
0	0	0	0	0	0	1
0	0	0	0	0	0	1
0	2.39291	0	0	0	0	0
0.667428	0	0	0.667428	0.667428	0	3
1.71972	0.763483	1.49003	0.763483	1.19134	0	0
1.25348	0	1.25348	1.25348	0	2.14095	0
0	0	0	1.54052	0	0	0
1.71158	0	1.18444	0.7582	0	0	1
0	1.66183	0	1.14246	0	0	0
1.27387	0.827386	0	0	0	0	3
0	0	0.604361	0.604361	0	0	1
0	0	0	0	0	0	1
0	0	1.93232	0	0	0	3
0	0.648886	0	1.03915	0	0	3
1.36537	0	1.92195	0	0	0	0
0	0	0	0	0	0	1
1.65034	0.876684	0	1.33654	0	1.33654	0
0	0	0	0	0	0	1
0	0	0	1.43802	0	0	1
0.671451	0	0	1.22162	0	0	3
2.70816	3.02541	0	0	0	1.88717	0
0	1.81183	0	0	0	0	0
0	2.06667	0.866971	0.866971	0	0	2
0	0	0.456392	1.00617	0	0	3
1.53251	1.03492	0	1.03492	0	0	2
0	0	0	1.42313	0	0	5
0	0.867611	0	0	0	0	2
1.11805	0	1.11805	1.11805	0	0	1
0	1.01972	0	0	1.01972	0	2
2.90071	1.90643	0	0	0	2.52237	4
0	0	0	0.755497	0	0	1
0	0	0	0	0	0	1
0	0	0	0	0	0	4
0	0	0	0	0	1.38122	4
1.71721	2.31629	0	2.45625	0.925448	1.39773	2
1.13971	0	0	1.13971	0	0	0
0	0	0	0	0	0	0
1.88267	2.37484	0.872447	2.37484	0.872447	0	2
2.20394	2.36769	1.44084	0.960163	1.44084	0	2
1.5291	0.543953	0.894294	0	0.894294	0	3
0	0	0	0	0	0	1
0	0	0	1.03515	0	0	2
0	2.64499	0	1.67917	0	2.27441	0
1.05207	0	1.33378	0	0	0	3
1.12129	0	0	1.49246	0	0	3
0	0	0	0	0	0	6
2.07017	1.6401	0.869297	0	0.869297	0	2
0.878038	0	0	0.878038	0	0	3
0.515699	1.10672	0.515699	0.515699	0.854253	0.515699	3
2.03257	0.703377	0.412297	0.412297	0.412297	1.51995	3
1.6068	0.691501	0	0.691501	0	0	2
0	0	0.817938	0	1.26176	0	3
0.796819	1.77052	1.23458	0	0	0	1
0	0	0	0	0	0	3
0	0	0	0	0	0	1
1.67141	0.542291	0	0.891951	0	0	3
0	0	1.22576	0	1.22576	0	1
0	0	0	1.48905	0	0	0
1.14217	0	0	1.14217	0	0	0
0	0	0	0	0	0	1
1.24338	0	0	0	0	0	4
0.875866	0	0.875866	0	0	0	1
0	2.57311	0.921603	0	0	1.39293	2
1.8071	0	0	1.1577	0.546697	2.27526	3
0	1.70723	0	1.18075	0	0	2
1.18831	2.83149	0	0	0	0	0
0	0	0	0	0	0	1
1.64279	2.07308	1.8809	1.64279	0	0	3
0	0.300572	0	0	1.01275	0	3
0	2.27441	0	0	0	0	4
1.26213	2.4098	0.818221	1.56849	0.818221	0	3
0	0	0	0	0	0	1
1.09238	0	0	0	0	0	1
1.39217	0	0	0	0	0	3
3.26182	1.71615	0	1.18831	0	1.71615	0
0.500254	1.58818	0	0.500254	0.832161	0.832161	4
1.52995	0	0	0	1.52995	0	0
0	1.21984	2.09923	0	0	0	0
1.02393	1.51913	0	0	0	0	0
2.50232	0	0	1.05378	1.05378	0	2
0	0	0	0	0	0	1
0	0.841774	0	0.841774	0	0	0
0	0	0	0	1.55274	0	0
1.69435	0	0	1.37677	1.37677	1.69435	0
1.20496	1.20496	1.58809	0.575982	0.939129	0	3
1.36104	0.896135	0.896135	0.896135	1.67716	0.896135	0
0	0	0	1.30887	0	0	1
2.2082	2.2082	1.30827	0	0	0	0
2.35302	1.31352	0.8585	1.31352	0	0	2
1.52811	1.52811	1.03131	2.10644	1.03131	1.85851	0
0	0	0	0	0	0	1
1.86845	1.16043	0	0	0	1.86845	3
0	0	1.3411	1.3411	1.3411	0	0
[truncated: 848 more rows]

## Sheet: Figure 3B
Single Cell (Scaled) Gene Expression by Cluster
GZMB	IFNG	CD226	TNFRSF9	CRTAM	Cluster
-1.22641	2.55423	-0.730821	-0.514412	0.706031	0
-1.22641	1.94406	-0.730821	2.39892	-0.769483	0
-1.22641	-0.930428	-0.730821	0.899092	-0.769483	2
-1.22641	-0.930428	-0.730821	-0.514412	-0.769483	1
0.086433	-0.930428	-0.730821	-0.514412	0.236756	0
0.806213	-0.930428	-0.730821	-0.514412	-0.769483	1
-1.22641	-0.930428	1.81047	-0.514412	-0.769483	3
1.71078	-0.930428	-0.730821	-0.514412	0.479592	0
-0.391111	-0.930428	-0.730821	0.901888	1.34933	0
0.954494	-0.930428	-0.730821	-0.514412	1.44072	2
1.03696	0.70396	0.988911	-0.514412	1.47289	1
0.477964	-0.930428	-0.730821	-0.514412	0.338149	0
0.53428	0.132097	-0.730821	-0.514412	-0.769483	2
-1.22641	-0.930428	-0.730821	-0.514412	-0.769483	4
-1.22641	-0.930428	-0.730821	-0.514412	-0.769483	0
0.910538	1.83594	-0.730821	-0.514412	-0.769483	0
1.33456	1.1605	0.434315	-0.514412	0.0873895	1
-1.22641	0.992626	-0.730821	3.16085	0.775016	2
-1.22641	0.274207	-0.730821	-0.514412	-0.769483	0
-0.36007	-0.0356009	-0.730821	2.74927	0.981235	2
1.28887	-0.239144	-0.730821	-0.514412	-0.769483	1
-1.22641	-0.930428	1.48026	-0.514412	-0.769483	4
1.1779	-0.207301	0.913412	-0.514412	-0.769483	1
0.912258	-0.930428	-0.730821	-0.514412	0.746654	1
1.31927	0.468707	-0.730821	-0.514412	-0.769483	1
0.488019	1.63311	1.1669	1.58678	1.63086	2
1.87002	-0.930428	-0.730821	-0.514412	-0.769483	0
0.647996	-0.0727511	-0.730821	-0.514412	-0.769483	1
1.09347	-0.930428	-0.730821	-0.514412	0.235441	0
0.9783	-0.930428	0.622775	-0.514412	1.23967	0
0.960856	-0.930428	-0.730821	-0.514412	-0.769483	1
-1.22641	0.811184	-0.730821	1.12863	-0.769483	0
1.12094	-0.930428	-0.730821	-0.514412	-0.769483	2
-0.36373	0.387127	-0.730821	-0.514412	-0.769483	0
0.361024	-0.930428	-0.730821	-0.514412	-0.769483	2
-1.22641	-0.930428	-0.730821	-0.514412	-0.769483	0
-1.22641	1.36805	-0.730821	1.00905	-0.769483	1
1.66834	-0.930428	-0.730821	-0.514412	-0.769483	1
0.194338	-0.930428	-0.730821	-0.514412	1.15074	1
-1.22641	0.539447	-0.730821	2.73895	0.34097	0
0.493824	-0.182173	-0.730821	-0.514412	-0.769483	1
-1.22641	-0.930428	-0.730821	-0.514412	-0.769483	0
0.724045	-0.930428	-0.730821	-0.514412	-0.769483	4
-1.22641	1.13774	-0.730821	1.56954	-0.769483	0
0.473036	-0.930428	2.19473	-0.514412	-0.769483	5
-0.103316	0.229595	-0.730821	-0.514412	-0.769483	1
0.692684	-0.930428	-0.730821	-0.514412	-0.769483	1
0.314423	0.661071	0.93368	0.69032	-0.769483	1
2.10146	-0.930428	-0.730821	-0.514412	-0.769483	1
0.705474	0.551807	-0.730821	-0.514412	0.84668	0
0.987481	-0.930428	0.632713	-0.514412	-0.769483	1
1.06057	-0.930428	-0.730821	-0.514412	-0.769483	0
0.977858	-0.0177708	1.26139	-0.514412	-0.769483	1
-0.661731	-0.930428	-0.730821	-0.514412	-0.769483	4
1.30328	-0.930428	-0.730821	-0.514412	-0.769483	1
1.22107	-0.930428	-0.730821	-0.514412	-0.769483	5
-1.22641	-0.930428	1.35892	-0.514412	-0.769483	5
0.933749	-0.121276	-0.730821	-0.514412	0.11278	5
-1.22641	2.01912	-0.730821	2.36599	2.0836	0
-1.22641	-0.117709	1.0802	-0.514412	-0.769483	2
-1.22641	-0.930428	0.703963	-0.514412	-0.769483	2
1.06559	-0.238197	-0.730821	-0.514412	-0.769483	1
-1.22641	-0.930428	-0.730821	1.5268	0.136018	0
-0.0983212	-0.930428	-0.730821	-0.514412	1.59379	0
-1.22641	-0.0382611	0.591919	-0.514412	0.203296	2
0.579919	-0.930428	-0.730821	-0.514412	-0.769483	0
-1.22641	0.119067	1.50256	-0.514412	-0.769483	2
1.47398	0.831866	-0.730821	1.15564	1.15204	0
0.812978	-0.930428	1.93145	-0.514412	-0.769483	4
-1.22641	-0.930428	1.93799	1.20531	0.870583	2
1.0303	-0.930428	-0.730821	1.76752	0.746195	0
-1.22641	1.06288	0.456012	-0.514412	-0.769483	2
-0.277146	0.0500495	-0.730821	-0.514412	0.299586	0
1.69579	-0.930428	0.641827	-0.514412	-0.769483	1
-1.22641	-0.930428	0.475737	-0.514412	-0.769483	3
0.328633	-0.930428	-0.730821	2.12226	1.21352	0
-1.22641	-0.930428	-0.730821	-0.514412	-0.769483	4
-1.22641	-0.930428	-0.730821	-0.514412	-0.769483	4
0.799941	-0.930428	1.36605	-0.514412	-0.0966802	1
1.01666	-0.930428	-0.730821	-0.514412	-0.769483	1
1.49026	-0.930428	-0.730821	0.729838	0.487811	1
-0.31211	-0.930428	-0.730821	-0.514412	-0.769483	1
-1.22641	-0.930428	-0.730821	-0.514412	-0.769483	3
-1.22641	-0.1004	-0.730821	-0.514412	0.585724	0
-1.22641	-0.930428	-0.730821	-0.514412	-0.769483	1
-1.22641	-0.930428	3.05262	-0.514412	-0.769483	4
-0.112285	-0.930428	-0.730821	-0.514412	1.76694	1
1.27743	0.68337	-0.730821	-0.514412	-0.769483	2
0.498064	-0.930428	-0.730821	1.18041	0.356237	0
-1.22641	1.17098	-0.730821	-0.514412	0.952627	2
-1.22641	0.383558	-0.730821	-0.514412	1.54244	0
-1.22641	1.70218	-0.730821	-0.514412	-0.769483	0
0.255151	-0.930428	-0.730821	-0.514412	0.899063	0
1.48777	-0.930428	-0.730821	-0.514412	-0.769483	4
0.0600664	-0.930428	2.22808	-0.514412	-0.769483	4
-1.22641	-0.930428	-0.730821	-0.514412	-0.769483	4
-1.22641	-0.930428	-0.730821	-0.514412	-0.769483	3
1.36089	0.439508	1.72583	-0.514412	0.249379	1
-0.238014	0.0904685	-0.730821	-0.514412	0.343657	1
-1.22641	-0.930428	-0.730821	-0.514412	0.676753	1
0.17122	-0.930428	-0.730821	-0.514412	-0.769483	4
1.8926	-0.930428	0.969995	-0.514412	-0.769483	0
0.109578	1.12361	0.666914	-0.514412	1.04887	2
0.738296	-0.930428	-0.730821	-0.514412	-0.769483	0
-0.390928	1.38093	0.548608	0.9022	1.34962	1
1.79591	-0.930428	1.66838	2.77126	1.56766	3
0.099258	0.00343931	-0.730821	-0.514412	-0.769483	1
-0.413487	0.602465	-0.730821	-0.514412	-0.769483	5
0.642767	0.634488	-0.730821	-0.514412	-0.406213	1
1.57364	1.32229	-0.730821	-0.514412	-0.769483	0
0.440966	-0.930428	-0.730821	-0.514412	0.790756	3
0.867377	0.919201	0.630455	-0.514412	1.24727	0
-0.67825	-0.930428	0.609016	-0.514412	-0.769483	3
0.574961	-0.125382	0.462752	1.92575	1.54195	0
0.881534	0.558915	-0.730821	1.18459	0.85443	1
1.45514	0.0222157	-0.730821	-0.514412	1.64069	0
1.43149	2.08322	1.22206	-0.514412	1.79485	2
-1.22641	-0.930428	-0.730821	4.21559	-0.769483	4
-1.22641	-0.930428	2.10124	-0.514412	-0.769483	1
1.68879	1.41891	-0.730821	2.45723	0.199862	2
-1.22641	0.423472	-0.730821	-0.514412	-0.769483	1
0.958741	-0.104133	2.07326	0.842021	-0.769483	2
0.328763	-0.930428	1.65072	-0.514412	-0.769483	4
0.426735	1.08392	-0.730821	-0.514412	0.565102	0
1.61059	-0.930428	-0.730821	-0.514412	1.26313	2
0.754205	0.69384	-0.730821	-0.514412	1.76743	0
0.895154	0.115286	-0.730821	-0.514412	-0.769483	1
0.247393	0.591837	1.33715	1.23072	0.389648	3
1.39651	0.5852	0.0248963	1.2214	1.44608	2
-1.22641	2.25059	-0.730821	-0.514412	-0.769483	1
-1.22641	-0.930428	0.195564	-0.514412	1.52763	3
0.385455	-0.930428	-0.730821	2.57113	0.732266	2
-0.322518	-0.930428	0.653369	-0.514412	-0.769483	3
-1.22641	-0.930428	-0.730821	-0.514412	0.36475	0
0.478647	-0.930428	0.134339	-0.514412	0.241268	5
1.0637	0.729166	-0.730821	-0.514412	-0.769483	1
0.544846	0.899071	-0.730821	-0.514412	1.69838	2
-1.22641	-0.930428	0.620711	2.50739	1.71133	2
0.537753	-0.0326132	-0.730821	0.959426	-0.769483	0
1.73939	1.91102	-0.730821	-0.514412	0.273752	0
0.940081	-0.930428	0.96973	2.64066	1.99178	2
0.673089	0.595594	1.42162	1.42291	0.080459	3
0.791032	0.843497	1.89923	2.39763	2.51872	2
0.140328	0.0388985	0.706317	-0.514412	-0.769483	0
1.07908	-0.930428	-0.730821	-0.514412	-0.769483	1
0.152743	1.00145	-0.730821	-0.514412	0.78373	0
-1.22641	0.485201	1.36801	0.721994	2.11874	3
1.26981	-0.930428	1.81874	2.30851	-0.769483	4
-0.215667	1.73087	0.816997	-0.514412	-0.769483	6
0.11458	-0.930428	1.16855	0.565659	-0.769483	3
0.678787	0.0772106	1.86392	-0.514412	-0.769483	2
-1.22641	-0.0646173	0.552843	-0.514412	-0.769483	6
1.3361	1.07059	0.801134	1.1818	1.60207	0
-0.479333	-0.158786	-0.730821	-0.514412	-0.769483	1
0.0967733	0.00130336	-0.730821	1.41709	1.5347	3
1.34998	-0.00382376	-0.730821	1.71901	0.713974	0
0.597394	-0.109366	-0.730821	0.83343	0.125766	1
2.19627	-0.106114	1.10147	2.81542	2.45441	2
-1.22641	-0.930428	-0.730821	-0.514412	-0.769483	4
0.39906	1.27848	-0.730821	1.45363	0.537707	0
1.22635	0.45993	0.679839	3.31253	-0.769483	2
0.397969	-0.930428	-0.730821	-0.514412	-0.769483	1
-1.22641	0.513313	-0.730821	-0.514412	0.316855	0
0.0983413	0.437884	-0.730821	-0.514412	-0.769483	0
0.172613	0.243535	-0.730821	-0.514412	-0.769483	0
-0.439725	-0.117875	1.79622	0.819461	3.0885	2
-1.22641	-0.930428	-0.730821	1.57066	0.159709	0
1.45946	-0.930428	-0.730821	4.2087	2.60044	0
0.9233	0.759178	-0.730821	1.06132	0.277134	0
0.813405	-0.13402	-0.730821	2.94422	0.0988842	2
0.0601884	1.76361	-0.730821	-0.514412	1.5614	1
0.0551493	0.5468	1.23172	-0.514412	-0.158275	1
0.438714	-0.930428	-0.730821	-0.514412	-0.769483	4
2.31956	-0.930428	0.591919	2.11568	0.203296	2
0.152598	1.00129	-0.730821	-0.514412	1.10066	1
-1.22641	0.372508	-0.730821	-0.514412	0.188962	0
0.46847	-0.930428	1.14034	-0.514412	-0.769483	1
-1.22641	-0.930428	-0.730821	-0.514412	1.43485	1
-1.22641	-0.930428	-0.730821	-0.514412	-0.769483	4
-0.284254	0.992301	0.711964	-0.514412	-0.769483	1
-0.0494791	1.44418	-0.730821	0.973778	0.802911	3
1.00097	-0.137041	-0.730821	0.788	1.05942	2
0.817615	1.06961	1.69359	2.01195	1.41127	3
-0.664998	-0.00834175	-0.730821	-0.514412	-0.137217	3
-0.0382267	1.90728	0.190002	0.505143	1.09634	2
-0.586067	0.355659	0.79572	-0.514412	2.68318	3
1.12949	0.455731	-0.730821	-0.514412	-0.769483	2
0.956275	-0.930428	0.599067	-0.514412	1.68868	2
-0.639665	0.27454	1.05568	1.05652	0.924451	2
-1.22641	-0.0185203	1.26005	1.68992	-0.769483	3
0.291132	-0.0647129	1.17687	-0.514412	-0.769483	0
0.686514	0.776235	0.0891773	0.940019	-0.166434	2
-1.22641	-0.930428	-0.730821	-0.514412	-0.769483	1
1.31179	1.45865	2.33587	-0.514412	1.2451	2
1.57171	1.88119	0.887559	0.891848	0.420718	2
1.36767	0.240341	-0.730821	-0.514412	1.7944	2
0.865554	0.592891	-0.730821	-0.514412	-0.769483	1
-0.574057	-0.930428	2.39543	-0.514412	-0.769483	1
0.937388	0.289737	-0.730821	-0.514412	0.11549	0
0.0329556	1.40182	-0.730821	-0.514412	-0.769483	3
1.35292	2.37934	1.71491	-0.514412	0.243146	2
-0.780086	-0.469429	0.720806	-0.514412	-0.769483	3
1.59832	-0.930428	-0.730821	1.00869	2.28319	2
0.325913	0.885329	0.593281	-0.514412	-0.769483	1
-0.106148	-0.169297	0.397643	-0.514412	-0.769483	1
0.499618	0.17512	0.90828	-0.514412	0.177957	1
0.440927	-0.930428	1.51319	0.84018	1.4436	2
-1.22641	-0.930428	-0.730821	-0.514412	-0.769483	1
1.0226	1.75785	1.31999	-0.514412	-0.769483	0
0.315375	0.825745	-0.730821	0.691421	-0.769483	1
-1.22641	0.0183475	-0.730821	-0.514412	0.265019	6
-0.30953	0.0166007	-0.730821	1.04021	1.986	1
3.16103	0.346107	1.5768	2.66311	2.16946	2
-1.22641	-0.930428	-0.730821	1.11644	-0.769483	0
0.950891	-0.109536	-0.730821	-0.514412	-0.769483	5
1.18044	0.919201	1.27123	-0.514412	0.702882	0
0.859634	0.413029	2.00006	-0.514412	1.23888	4
1.77723	-0.157366	-0.730821	-0.514412	1.20813	2
-0.120663	0.84784	0.380005	1.80051	-0.769483	2
0.95412	2.25234	0.489538	-0.514412	-0.769483	1
1.60599	1.7745	-0.730821	1.59381	-0.769483	2
0.969259	0.511468	-0.730821	-0.514412	-0.769483	6
0.444957	0.795897	1.46798	1.35963	-0.769483	3
1.79462	0.102288	0.800298	1.18088	0.356544	0
0.14791	0.0454761	0.548686	0.436557	0.778288	3
0.685926	0.260781	-0.730821	2.22733	-0.769483	0
-1.22641	-0.930428	1.79657	0.819734	0.862579	3
1.09826	-0.930428	-0.730821	-0.514412	1.84858	3
0.156579	0.789129	-0.730821	2.08972	-0.769483	4
-1.22641	1.19826	2.42521	1.65436	-0.769483	0
-1.22641	-0.930428	0.547484	-0.514412	2.10609	3
0.954106	1.32179	0.986876	-0.514412	0.787751	2
0.131118	1.59869	0.854961	1.99698	0.898611	1
0.922823	-0.0574833	1.18995	1.61231	2.04639	2
-0.425163	-0.102835	1.10747	-0.514412	0.132887	2
-0.579003	-0.261733	1.48448	-0.514412	-0.769483	1
0.518109	1.92078	-0.730821	-0.514412	2.24489	2
-0.269176	-0.930428	-0.730821	-0.514412	1.11272	1
-1.22641	-0.0752707	1.15772	0.8894	-0.769483	2
1.20964	-0.930428	-0.730821	1.43104	1.89743	3
-0.662532	-0.348009	0.132683	-0.514412	-0.769483	3
0.544325	-0.658075	0.763053	-0.514412	0.329152	3
1.04565	-0.320098	1.77944	0.487495	-0.769483	2
1.08307	-0.930428	-0.730821	-0.514412	-0.769483	1
-0.266258	-0.930428	1.11336	1.52751	1.11688	3
0.595733	0.0119768	-0.730821	-0.514412	1.04838	2
-1.22641	-0.930428	0.732029	-0.514412	1.69136	0
1.35998	-0.930428	0.581426	-0.514412	-0.769483	0
0.201561	-0.930428	-0.153264	0.125072	-0.0541154	3
-0.216922	0.567963	-0.730821	1.19724	0.36741	0
-0.028152	0.5353	-0.0952652	2.04705	1.10921	3
1.03841	-0.111744	1.809	-0.514412	-0.769483	1
2.17114	1.18378	-0.730821	4.16828	2.14122	4
-1.22641	-0.930428	2.02519	-0.514412	-0.769483	4
0.473199	-0.930428	-0.730821	-0.514412	-0.769483	1
-1.22641	-0.930428	-0.730821	-0.514412	1.65033	1
-1.22641	-0.930428	-0.730821	-0.514412	-0.769483	4
-0.676283	0.405769	0.613072	-0.514412	-0.769483	6
0.117153	0.457314	0.356055	2.09623	1.2926	2
-1.22641	-0.930428	-0.730821	-0.514412	1.32028	1
0.396373	0.0189314	1.3268	-0.514412	1.29271	0
-1.22641	1.88646	-0.730821	-0.514412	-0.769483	4
-1.22641	0.813173	0.345942	-0.514412	1.13166	1
0.479946	0.538321	-0.730821	0.556005	-0.769483	3
-0.612496	-0.930428	1.8384	0.526517	0.31431	3
-1.22641	0.442226	-0.730821	-0.514412	-0.769483	0
0.864006	-0.930428	0.626763	-0.514412	0.228921	2
1.56988	0.286655	-0.730821	-0.514412	1.4179	3
0.531885	-0.418727	-0.730821	-0.514412	0.887079	3
0.600492	-0.930428	-0.730821	-0.514412	-0.769483	5
0.88564	0.611667	2.11622	0.113392	0.720655	3
1.54268	0.810908	-0.730821	-0.514412	0.0781524	5
1.92982	-0.930428	0.631905	-0.514412	1.59005	0
2.04579	-0.930428	1.85279	-0.514412	1.55655	2
0.837605	-0.930428	1.85083	-0.514412	0.321556	5
1.4241	-0.121689	-0.730821	-0.514412	0.557012	1
1.29985	-0.930428	-0.730821	-0.514412	-0.769483	1
-0.365155	-0.0408536	-0.730821	-0.514412	0.665171	3
0.462406	0.326095	1.85538	-0.514412	0.600574	4
1.12303	-0.930428	0.667597	-0.514412	1.2838	1
0.644161	1.36905	0.536634	2.38043	-0.769483	2
0.974647	0.721877	-0.730821	-0.514412	0.808018	1
-1.22641	-0.0907746	0.858812	-0.514412	0.146037	3
0.732221	0.300879	-0.730821	2.65774	2.17419	3
1.28382	-0.930428	2.04111	-0.514412	-0.769483	1
-1.22641	0.108099	-0.730821	-0.514412	1.4197	0
-1.22641	0.155328	0.878937	2.88044	-0.769483	0
-1.22641	2.22452	-0.730821	-0.514412	0.79339	1
0.942636	0.0440672	1.37128	-0.514412	0.77646	2
-1.22641	0.271712	0.451011	-0.514412	0.0996681	2
0.846961	-0.930428	-0.730821	-0.514412	-0.769483	1
1.34081	1.28779	-0.730821	-0.514412	1.5171	0
1.35553	-0.930428	-0.730821	0.687356	1.41979	2
-1.22641	1.44681	1.03557	-0.514412	-0.769483	4
1.04355	0.97641	0.694098	-0.514412	-0.769483	1
0.39853	-0.392837	-0.730821	-0.514412	-0.769483	1
-1.22641	-0.930428	-0.730821	-0.514412	-0.769483	6
-1.22641	0.0519776	1.20111	0.245678	-0.769483	3
0.564182	-0.0351901	0.451414	-0.514412	-0.0205363	3
-0.00555412	1.22557	0.351612	1.55562	0.449376	3
-1.22641	1.26941	1.31896	-0.514412	1.62912	0
0.0572078	0.207948	0.600369	0.407926	0.471751	3
0.494501	-0.930428	-0.730821	1.91988	0.353024	0
0.620245	-0.930428	-0.730821	-0.514412	-0.769483	1
0.626796	-0.930428	-0.730821	-0.514412	-0.769483	1
-0.121946	0.984015	-0.730821	-0.514412	-0.769483	0
0.406859	0.423419	1.27641	1.91494	1.7504	2
-1.22641	-0.930428	1.14532	-0.514412	2.54143	4
-0.322163	-0.930428	1.29946	-0.514412	-0.769483	1
0.0779211	-0.930428	-0.730821	-0.514412	1.24346	0
-0.874813	-0.117737	-0.192398	-0.514412	0.772816	3
0.124603	-0.930428	-0.730821	-0.514412	-0.769483	4
0.22782	-0.168088	-0.233978	-0.514412	-0.769483	1
-0.234947	-0.930428	-0.730821	-0.514412	0.840438	1
0.0342324	1.17602	-0.730821	-0.514412	1.18842	4
-0.108904	-0.597222	1.37965	-0.514412	1.00547	3
1.73663	0.0782785	1.14144	2.71825	-0.0658281	2
0.0601071	0.137761	-0.730821	1.23911	-0.0158021	1
0.146953	-0.175153	-0.730821	1.99176	-0.769483	3
-0.216365	0.11283	-0.730821	1.94643	2.02668	0
-1.22641	1.9173	-0.730821	1.8782	1.81437	2
-0.209335	2.04217	-0.730821	1.9604	1.19719	0
0.581271	0.17152	0.902943	-0.514412	1.26634	0
1.96699	-0.207886	-0.730821	1.3049	0.43892	2
-1.22641	1.25787	-0.730821	-0.514412	1.18754	4
0.974875	1.57391	-0.730821	-0.514412	-0.769483	0
0.28894	1.38246	-0.730821	-0.514412	2.30834	1
1.21387	0.377702	-0.730821	-0.514412	0.193616	5
0.980707	1.58004	-0.730821	1.13296	2.40079	0
0.0848622	-0.292908	-0.172004	-0.514412	1.12616	4
-0.359871	0.887972	1.65012	0.954858	0.672392	2
0.346982	0.268749	0.739695	-0.514412	0.871834	3
0.155172	0.736776	0.887638	0.358158	0.786466	3
-1.22641	0.778315	0.817996	0.309127	0.119817	3
-1.22641	-0.930428	0.854208	0.334499	0.897965	3
0.725401	0.893649	0.71499	-0.514412	0.949078	3
1.34867	0.317339	-0.730821	-0.514412	0.139843	1
1.16388	1.17912	-0.730821	1.91047	0.841149	0
0.570867	1.64813	0.637905	-0.514412	-0.769483	0
0.559315	-0.227296	0.311654	0.639839	-0.769483	2
1.51773	1.16653	-0.730821	2.07158	-0.769483	1
1.00399	0.542999	-0.730821	-0.514412	-0.769483	1
0.437088	-0.108086	-0.730821	-0.514412	-0.769483	1
-0.285626	0.990436	0.184233	-0.514412	0.772856	3
-0.071952	0.741137	-0.730821	0.941009	-0.32719	3
2.28803	-0.930428	0.69964	2.90655	2.68414	0
-1.22641	-0.930428	-0.730821	-0.514412	-0.769483	4
0.14529	0.776684	-0.730821	-0.514412	2.48379	4
-1.22641	2.49213	-0.730821	-0.514412	0.561717	0
0.942986	-0.930428	-0.730821	-0.514412	1.38701	1
-0.242773	-0.930428	1.87945	1.15341	1.57722	0
-0.41586	-0.0932258	-0.730821	-0.514412	-0.769483	3
1.50343	0.167138	-0.730821	1.28733	0.427254	0
0.212949	0.102288	-0.730821	-0.514412	1.7588	0
-1.22641	1.36771	-0.730821	1.33825	2.14999	0
0.575996	-0.930428	-0.730821	-0.514412	-0.769483	1
0.392221	1.66021	1.03745	1.44346	1.05343	2
0.935808	0.288399	-0.730821	-0.514412	2.4771	4
-0.397394	-0.930428	0.538705	-0.514412	-0.769483	1
0.678731	-0.930428	-0.730821	-0.514412	-0.769483	0
1.02929	1.06107	0.979594	1.3794	0.488403	2
0.536939	-0.930428	1.23366	-0.514412	-0.769483	1
-1.22641	-0.930428	-0.730821	0.772604	1.89836	2
0.396596	0.483605	0.801385	0.970032	-0.410257	3
0.487642	-0.930428	-0.730821	2.04613	1.34496	2
0.655053	-0.930428	1.82876	-0.514412	-0.769483	2
0.678955	0.254775	-0.730821	-0.514412	-0.769483	2
-0.342807	-0.930428	-0.730821	-0.514412	2.69184	3
1.56301	0.7513	0.0689243	1.60128	2.61759	2
0.767336	0.908343	0.868726	-0.514412	-0.769483	0
-1.22641	-0.930428	0.741147	1.11538	0.80019	0
-1.22641	-0.930428	-0.730821	-0.514412	-0.769483	4
-0.0397746	-0.930428	-0.730821	3.4578	-0.769483	0
-0.101048	-0.930428	0.403855	1.10536	0.0649881	3
0.247109	-0.930428	-0.730821	-0.514412	-0.769483	0
-1.22641	-0.930428	-0.730821	-0.514412	0.182443	0
0.580209	0.935597	0.648586	-0.514412	1.45175	0
0.692342	1.05142	-0.730821	1.15743	-0.769483	0
0.195996	-0.138147	1.7537	-0.514412	0.0943846	0
0.194214	-0.930428	0.0917146	0.943822	0.0929072	4
-1.22641	1.1933	-0.730821	-0.514412	-0.769483	0
0.498404	0.851102	0.800298	-0.514412	-0.769483	3
1.54135	2.00015	-0.730821	-0.514412	-0.769483	4
-1.22641	-0.405496	0.525914	-0.514412	-0.769483	3
-1.22641	2.80394	-0.730821	-0.514412	-0.769483	2
0.577801	-0.930428	-0.730821	1.28972	-0.769483	2
0.0974261	0.276704	-0.163334	-0.165336	-0.769483	3
0.0942998	-0.930428	-0.730821	1.01161	-0.769483	0
-0.066762	-0.136803	0.445819	1.45184	1.63756	2
0.693312	-0.136961	-0.730821	-0.514412	-0.769483	5
0.692171	2.60747	1.4482	-0.514412	1.73781	0
1.78692	1.39328	1.91737	-0.514412	0.947742	0
-1.22641	-0.930428	-0.730821	-0.514412	0.270137	0
-0.390928	0.844149	-0.730821	-0.514412	-0.769483	0
-0.0487666	-0.930428	-0.730821	4.0662	-0.769483	0
-0.353102	0.212652	0.106769	-0.514412	-0.769483	1
1.07868	-0.930428	-0.730821	-0.514412	-0.769483	3
1.81833	0.785378	-0.730821	-0.514412	0.573079	0
0.697093	0.27042	1.56574	0.475909	-0.111703	3
0.979159	0.52044	0.755258	-0.514412	1.36865	0
0.83046	-0.930428	-0.730821	-0.514412	-0.769483	1
0.755648	1.00646	0.341394	-0.514412	0.0190526	1
1.15648	-0.930428	-0.730821	-0.514412	1.13602	0
0.0784256	-0.930428	-0.730821	-0.514412	-0.769483	1
0.538613	0.892633	-0.730821	1.23575	0.392991	4
0.0889998	-0.930428	-0.730821	-0.514412	-0.769483	1
1.45501	1.54872	-0.730821	1.97915	-0.769483	0
-1.22641	-0.930428	1.83779	-0.514412	0.589135	4
1.23763	-0.930428	-0.730821	2.07473	2.12395	0
-1.22641	-0.186754	-0.730821	-0.514412	0.75971	1
1.43347	-0.930428	1.87706	1.56954	-0.769483	4
0.402344	1.05751	-0.730821	-0.514412	2.13371	0
1.59053	-0.186685	2.09746	-0.514412	1.82847	2
1.14795	0.977045	-0.730821	-0.514412	1.31034	2
0.276668	-0.930428	1.15637	-0.514412	0.731497	3
1.19304	1.45338	0.254188	-0.514412	-0.769483	1
1.12653	-0.238967	-0.730821	1.9949	0.395554	2
0.420454	-0.930428	0.705592	-0.514412	-0.769483	2
0.15332	0.833469	-0.730821	-0.514412	0.619466	1
-0.0366909	-0.930428	-0.730821	-0.514412	1.62329	5
0.284097	-0.930428	-0.730821	-0.514412	-0.769483	1
1.29562	1.22639	1.26379	0.985993	-0.769483	3
0.483138	-0.930428	0.53912	-0.514412	0.164466	1
-0.188371	0.602453	0.858797	-0.514412	-0.769483	3
-0.267689	0.059818	0.737332	-0.514412	-0.769483	1
0.946665	-0.224776	-0.730821	-0.514412	1.90653	3
-0.573243	-0.930428	0.575118	-0.514412	-0.769483	3
0.0424303	0.775294	0.935827	0.938865	-0.769483	3
1.36199	-0.0874521	-0.730821	-0.514412	-0.769483	5
0.176611	0.518728	1.85132	-0.514412	-0.769483	0
-0.0899119	-0.15594	-0.730821	-0.514412	-0.769483	1
-0.356977	0.679379	-0.730821	-0.514412	0.676343	2
0.3648	0.581966	1.00073	0.439852	0.238015	3
1.44607	-0.930428	-0.730821	-0.514412	0.805043	0
1.17755	1.55258	-0.730821	1.58225	1.15793	2
0.0760336	-0.227602	-0.730821	0.639336	-0.769483	1
0.0647211	-0.930428	-0.730821	-0.514412	-0.769483	1
0.833183	0.672872	0.948841	2.11754	-0.769483	0
-1.22641	1.34169	-0.730821	-0.514412	1.27466	0
0.490452	0.994578	0.454519	-0.514412	0.843106	3
-0.217201	2.09241	0.814648	-0.514412	0.367097	0
-1.22641	1.28381	0.363849	1.33783	-0.769483	2
0.633328	-0.930428	0.3847	-0.514412	0.772883	5
-0.403238	-0.0801887	0.529756	0.692359	0.15758	3
0.825875	-0.930428	-0.730821	-0.514412	0.971085	1
2.14088	1.56073	-0.730821	1.59324	2.03093	2
0.654096	0.289325	-0.730821	0.304032	1.55218	1
0.493245	1.70977	-0.730821	0.457603	0.253768	3
1.2932	0.60181	-0.730821	-0.514412	0.901201	0
0.703442	1.18263	-0.730821	0.799676	0.103346	1
0.383749	0.00876945	-0.730821	3.28442	-0.769483	2
0.537436	0.594271	0.848401	1.66146	2.56051	3
0.169483	-0.930428	-0.0331702	-0.514412	0.0724916	3
0.85061	-0.930428	2.11936	-0.514412	-0.769483	0
-1.22641	-0.930428	1.59796	-0.514412	-0.769483	4
-0.112981	-0.930428	-0.730821	1.37347	-0.769483	0
-0.248131	0.0800192	-0.730821	-0.514412	-0.245783	5
-1.22641	-0.930428	-0.730821	1.4401	1.05088	0
-1.22641	1.05656	-0.730821	-0.514412	1.83564	0
0.415802	1.41968	1.35462	-0.514412	0.282781	5
-0.441977	-0.930428	1.4834	-0.514412	-0.769483	1
0.13639	-0.930428	0.701258	1.07122	1.79425	2
-1.22641	1.0632	1.0138	-0.514412	0.408338	3
0.374971	0.723611	0.421249	-0.514412	0.0777808	0
-0.612591	0.917764	0.742679	-0.514412	1.70196	2
0.558847	0.414843	-0.730821	-0.514412	-0.769483	1
0.0302957	0.367601	1.19366	0.921961	1.5221	0
-0.541124	0.159047	1.27415	-0.514412	0.00229088	3
2.5792	0.61486	1.14648	-0.514412	1.32804	2
1.25655	-0.227968	0.874277	1.26279	1.24046	2
0.951015	0.577491	0.486372	0.83329	1.43689	0
0.966479	-0.0260471	0.610027	0.970205	0.216613	2
0.978529	0.891212	1.41941	2.20404	0.515817	2
0.53365	-0.930428	0.286872	1.22895	1.5526	2
0.902156	-0.930428	0.827779	2.80831	-0.769483	2
0.44722	1.18814	-0.730821	-0.514412	0.969877	0
-1.22641	-0.0829169	-0.730821	-0.514412	-0.769483	1
0.451635	-0.930428	-0.730821	-0.514412	-0.769483	4
0.496976	0.987447	0.964715	0.717477	2.22544	2
0.738935	-0.146766	-0.730821	-0.514412	0.0849865	3
0.732705	1.64419	-0.730821	-0.514412	-0.769483	5
0.438714	-0.930428	1.10006	-0.514412	1.96516	2
-0.0128715	1.11882	-0.730821	-0.514412	-0.769483	1
0.409111	1.41218	0.691966	-0.514412	0.276873	0
1.39217	0.0823056	0.770673	1.14807	1.98155	0
-1.22641	1.16239	-0.730821	-0.514412	2.31622	0
-0.101716	0.231248	-0.730821	-0.514412	2.07793	0
-1.22641	0.334324	0.526117	-0.514412	-0.769483	3
1.14341	-0.930428	-0.730821	-0.514412	-0.107658	5
1.06144	-0.930428	-0.730821	-0.514412	-0.769483	1
1.11493	-0.930428	-0.730821	-0.514412	0.565668	2
-0.091369	-0.930428	2.34079	3.05818	3.67973	3
1.86551	-0.930428	-0.730821	2.3735	-0.769483	0
0.548394	-0.930428	1.74098	-0.514412	-0.769483	3
3.64933	1.08503	2.25732	2.9912	2.85369	2
1.04944	-0.930428	1.10494	0.841879	1.29258	2
0.485761	1.63057	-0.730821	-0.514412	2.02292	2
-1.22641	-0.930428	1.73232	-0.514412	0.0833507	3
0.650372	1.00807	1.39005	-0.514412	1.94024	0
0.0634923	-0.930428	-0.730821	-0.514412	-0.769483	1
1.10389	1.70935	0.549946	-0.514412	0.796466	1
-1.22641	-0.930428	-0.730821	-0.514412	1.80398	0
0.705749	0.180155	0.343131	1.3087	1.51956	2
0.517582	-0.0479363	0.577574	-0.514412	0.192746	1
-0.21734	1.25637	-0.730821	-0.514412	0.648086	5
0.838592	-0.930428	-0.730821	-0.514412	-0.769483	1
-0.179549	-0.930428	0.872306	-0.514412	2.08213	1
0.398115	-0.930428	2.07602	-0.514412	-0.769483	5
-0.641805	1.69219	0.450458	1.05171	1.39786	3
-0.259287	1.57373	-0.730821	-0.514412	0.808075	2
1.99088	1.32829	0.0630689	1.83941	1.94453	3
0.524813	2.31845	1.95094	1.21686	2.6073	2
-0.548377	0.611435	0.870225	1.2583	1.23679	4
0.887494	1.35205	0.00832206	-0.514412	0.560425	3
0.510883	0.494671	-0.730821	1.82501	2.00399	2
1.27544	-0.930428	-0.730821	-0.514412	1.22795	5
1.46278	-0.930428	0.946527	-0.514412	-0.769483	0
0.44081	0.0549703	1.3905	1.1032	0.304951	0
0.61616	0.693539	-0.202476	-0.514412	0.275407	1
-1.22641	-0.930428	-0.730821	1.13231	-0.769483	3
1.3766	0.741092	0.671365	-0.514412	-0.769483	1
0.647164	-0.930428	0.72602	1.09863	0.786988	0
1.72019	1.3219	0.0995944	1.9093	0.673004	3
0.170177	0.512082	-0.730821	-0.514412	-0.769483	4
-0.0208823	2.15969	-0.730821	-0.514412	-0.769483	0
1.0577	1.60851	-0.730821	-0.514412	0.982697	2
-0.65347	0.991938	1.0241	1.24148	-0.124234	3
-1.22641	0.0989195	-0.730821	-0.514412	1.16843	0
-1.22641	-4.01382e-05	0.648586	-0.514412	0.24497	0
0.694325	1.15698	-0.0909684	-0.514412	-0.769483	3
0.935323	-0.930428	-0.730821	-0.514412	-0.769483	5
1.27083	0.123911	-0.730821	-0.514412	-0.769483	1
-0.3694	-0.930428	-0.730821	-0.514412	1.19863	0
0.526722	-0.930428	-0.730821	-0.514412	-0.769483	1
0.428106	-0.930428	1.08574	-0.514412	-0.769483	4
1.52281	-0.930428	1.26274	2.51142	0.226456	2
-0.237881	0.0906058	1.45298	-0.514412	0.343806	1
0.588332	-0.930428	0.0728074	-0.514412	0.43853	5
0.785783	-0.930428	0.542312	-0.514412	-0.769483	1
-1.22641	0.368173	0.393364	-0.514412	-0.769483	3
0.766954	-0.930428	1.13968	-0.514412	-0.769483	1
2.79031	1.51316	2.26029	2.96801	3.84859	2
1.04478	0.303834	-0.730821	1.51173	2.49851	2
0.361058	0.234107	0.406414	3.57329	-0.769483	3
0.106913	1.67289	-0.730821	-0.514412	0.255947	0
-0.476068	-0.930428	-0.730821	-0.514412	1.88291	2
0.399715	0.964454	0.68071	-0.514412	-0.769483	2
-0.553913	0.900537	0.859342	-0.514412	-0.769483	6
-1.22641	-0.930428	2.0644	-0.514412	0.448276	6
-0.0386646	1.4063	-0.730821	-0.514412	-0.769483	6
0.874286	0.712152	0.249379	-0.514412	0.352795	0
-0.265447	1.66045	0.740764	1.11496	2.45079	0
1.06462	-0.930428	-0.730821	-0.514412	1.8107	0
1.56551	-0.930428	1.12366	2.84451	-0.769483	2
2.07092	-0.222423	0.884804	1.27444	-0.769483	2
1.16101	0.215139	-0.730821	-0.514412	-0.769483	1
-1.22641	-0.930428	2.20392	-0.514412	-0.769483	0
0.912631	-0.930428	-0.730821	-0.514412	-0.769483	1
0.790242	1.15254	-0.730821	1.5902	-0.769483	2
0.706747	-0.205412	0.916977	-0.514412	2.36878	2
0.31566	0.662349	1.2117	-0.514412	0.19547	0
-1.22641	-0.930428	-0.730821	-0.514412	0.505644	4
-0.117982	-0.125202	0.608886	0.968941	-0.769483	3
1.70313	-0.139093	1.75171	0.78463	3.02734	2
0.8199	-0.253644	1.94162	0.596585	3.20148	2
-1.22641	-0.930428	0.815501	-0.514412	-0.769483	4
0.980363	1.48242	0.279167	0.603869	-0.769483	3
1.08834	-0.0774044	1.87989	0.885897	0.921288	2
1.72957	0.382455	1.21568	-0.514412	0.970366	0
0.413281	0.601498	0.608317	1.4748	0.90086	3
1.04516	-0.930428	0.831047	-0.514412	-0.769483	0
0.640203	-0.930428	0.280528	-0.514412	0.665283	1
0.451635	-0.930428	0.504334	2.33082	2.36914	2
1.56692	-0.930428	-0.730821	2.58018	2.37638	0
-1.22641	1.1655	-0.730821	-0.514412	-0.769483	6
0.786463	0.0307773	0.694276	-0.514412	1.49743	2
0.694472	0.799079	0.901856	2.32472	1.99254	2
2.47069	0.752677	-0.730821	-0.514412	-0.769483	2
-0.336323	1.7913	1.27337	-0.514412	-0.769483	1
-1.22641	0.910068	-0.730821	-0.514412	-0.145922	3
-0.514197	-0.930428	0.359837	-0.514412	-0.769483	1
1.38572	0.213894	-0.730821	-0.514412	1.32262	2
0.885909	0.246369	1.01392	-0.514412	1.03365	0
0.38942	0.25971	-0.730821	-0.514412	-0.769483	4
-0.135918	-0.193649	-0.730821	0.695072	0.749264	5
1.84975	0.736502	1.31404	-0.514412	-0.769483	0
0.465795	0.985643	0.865508	-0.514412	-0.769483	1
-1.22641	-0.930428	0.110058	-0.514412	-0.151078	3
0.0200142	-0.930428	0.553551	-0.514412	-0.769483	5
0.608148	0.0216274	-0.730821	1.04847	-0.769483	0
-1.22641	-0.930428	-0.730821	-0.514412	0.612977	0
-0.000907869	1.13341	-0.730821	-0.514412	-0.769483	6
0.493216	0.681439	0.377932	0.0226659	-0.769483	3
0.97385	0.0678421	-0.730821	-0.514412	0.318986	1
-0.65173	-0.583078	1.02809	1.02933	0.820861	3
-0.0251528	1.32956	-0.730821	-0.514412	-0.769483	6
0.462648	0.81417	-0.730821	-0.514412	2.25044	2
0.480475	0.198844	0.943454	-0.514412	2.03239	1
-0.611157	1.86534	-0.730821	-0.514412	-0.769483	1
-0.0231782	-0.930428	-0.730821	-0.514412	-0.769483	4
-0.42365	0.311402	0.498498	-0.514412	-0.769483	1
-1.22641	1.63766	1.80495	-0.514412	-0.769483	4
-1.22641	-0.930428	-0.730821	-0.514412	1.64259	1
2.51761	1.22299	-0.0475253	3.17317	0.297856	1
2.82824	2.17261	0.634169	2.52743	2.61393	2
0.628911	-0.930428	1.86094	-0.514412	-0.769483	1
-1.22641	-0.930428	-0.730821	-0.514412	-0.769483	0
1.11175	0.641822	-0.730821	2.06657	2.74208	0
1.71935	-0.930428	0.494129	-0.514412	1.44525	2
1.74792	2.06265	0.193796	1.09471	2.52366	2
-0.514556	0.964142	1.33117	0.69258	1.36298	3
-1.22641	-0.500809	-0.730821	0.190844	1.44693	3
0.958491	0.501724	-0.730821	1.83658	-0.769483	0
1.20483	0.200052	1.34102	-0.514412	0.463142	3
1.98853	1.48624	0.476109	-0.514412	0.86454	2
1.80953	0.976822	1.53746	1.99708	0.143607	2
1.01528	2.28455	-0.730821	-0.514412	0.848294	1
0.987839	0.657837	-0.730821	3.47945	-0.769483	0
-0.284493	0.485494	1.79877	-0.514412	0.774375	4
-0.022428	0.313144	0.649028	0.194303	-0.298748	3
1.59108	1.41555	0.938191	0.394361	1.54026	2
0.209934	-0.493123	-0.730821	0.675923	1.12976	3
-1.22641	1.88128	0.801762	1.1825	-0.769483	2
0.346492	-0.104952	0.493041	-0.514412	1.88454	3
-1.22641	-0.930428	-0.730821	-0.514412	-0.769483	4
-1.22641	0.913436	-0.730821	-0.514412	-0.769483	6
-1.22641	0.505106	-0.730821	-0.514412	-0.769483	6
1.11533	0.106533	0.806592	-0.514412	1.03172	3
-1.22641	-0.930428	0.601674	-0.514412	-0.769483	3
-0.495213	1.21778	1.37223	-0.514412	-0.769483	1
-1.22641	-0.930428	-0.730821	-0.514412	0.970797	1
-1.22641	-0.930428	-0.730821	-0.514412	0.262735	0
-1.22641	0.130598	-0.730821	0.611159	-0.769483	1
1.37826	-0.930428	0.755258	-0.514412	0.32342	0
1.67279	1.03427	-0.730821	2.08529	1.52683	2
0.276103	0.420843	1.8108	-0.514412	-0.769483	3
2.57519	1.36563	0.233929	1.15296	0.338001	2
-0.705696	0.355756	0.0665818	-0.514412	-0.769483	3
0.443148	0.308511	1.10605	1.51941	-0.769483	2
-0.207489	-0.930428	-0.730821	-0.514412	-0.769483	1
-1.22641	-0.930428	-0.730821	-0.514412	-0.769483	1
1.37122	0.514238	0.212827	-0.514412	-0.769483	1
0.711538	0.687934	-0.730821	-0.514412	-0.769483	1
-0.0751005	0.258739	-0.0178121	-0.514412	0.687461	1
0.434888	-0.930428	1.09489	-0.514412	0.125395	1
-1.22641	-0.0329233	0.290423	-0.514412	-0.769483	3
-1.22641	1.58145	0.612134	-0.514412	-0.150438	3
-1.22641	0.665903	0.939885	-0.514412	-0.769483	6
2.02373	-0.930428	1.03298	2.72501	-0.769483	3
1.09604	-0.930428	-0.730821	-0.514412	-0.769483	1
1.70817	1.45623	-0.730821	-0.514412	1.06126	0
0.782169	-0.155263	1.41282	-0.514412	1.88317	2
-1.22641	0.615894	-0.730821	2.024	2.08565	0
-1.22641	-0.930428	1.20989	-0.514412	-0.769483	6
0.974064	0.598783	-0.730821	-0.514412	2.37555	2
1.61332	0.963467	1.33027	1.33052	0.031736	2
0.342286	-0.930428	-0.730821	0.972969	-0.769483	2
1.67007	-0.930428	-0.730821	-0.514412	-0.769483	0
1.67462	-0.930428	1.14815	-0.514412	0.157199	3
0.950618	0.62306	0.319062	1.2747	2.19944	2
-0.0270164	-0.930428	-0.730821	-0.514412	0.581284	1
-0.168713	2.14064	-0.730821	-0.514412	-0.189317	1
-0.154146	1.16508	-0.730821	1.30368	0.43811	0
-0.0981256	1.10194	1.30037	1.49048	0.818576	3
-1.22641	0.248648	-0.730821	-0.514412	2.84771	4
-1.22641	-0.930428	2.00995	-0.514412	-0.769483	3
0.0393706	-0.930428	1.20755	-0.514412	0.192964	0
0.908667	0.584043	-0.730821	-0.514412	0.382379	0
0.552989	-0.930428	-0.730821	-0.514412	-0.769483	2
0.237391	1.41688	-0.730821	-0.514412	1.10645	1
1.10498	0.170217	-0.730821	2.548	-0.769483	0
0.351786	1.22586	-0.730821	0.985376	-0.769483	0
-0.464208	-0.930428	-0.730821	-0.514412	-0.769483	5
1.64938	0.351864	-0.730821	-0.514412	2.65089	0
-1.22641	0.0952984	-0.730821	-0.514412	-0.769483	6
0.0844247	0.42351	0.213933	1.12401	-0.769483	3
1.44783	1.02471	-0.730821	-0.514412	0.318559	0
0.868701	-0.0112908	-0.730821	-0.514412	0.232703	5
-0.380596	0.647435	-0.730821	-0.514412	2.12474	1
0.982777	1.3514	-0.730821	1.13556	1.13529	0
0.570969	-0.0918462	2.02162	0.534427	0.321198	3
0.451635	1.33674	-0.730821	-0.514412	-0.769483	1
1.07232	1.59073	1.7418	-0.514412	1.38141	2
0.550494	0.904904	-0.730821	-0.514412	-0.769483	4
0.598584	0.57875	-0.730821	-0.514412	-0.769483	1
-0.52621	1.74678	0.913596	-0.514412	0.439866	3
-0.391387	-0.0679477	0.547905	-0.514412	-0.769483	1
1.41088	1.1614	2.11504	1.80561	0.288897	0
0.521187	0.121189	0.828323	0.599188	2.32297	2
0.300973	-0.930428	0.915869	-0.514412	-0.769483	4
1.83933	1.61561	-0.730821	-0.514412	0.353176	0
0.190934	-0.930428	0.771673	1.88878	-0.769483	4
1.01489	0.255289	1.30987	-0.514412	0.731294	1
1.24632	0.559581	-0.730821	-0.514412	-0.769483	0
-1.22641	0.356514	-0.730821	-0.514412	-0.769483	1
1.22547	1.31611	1.95796	0.948983	0.202518	2
0.485761	0.838044	-0.730821	-0.514412	-0.769483	1
0.721301	-0.930428	1.79709	-0.514412	3.43794	2
0.0694411	0.260879	-0.0159937	-0.514412	0.529464	3
-1.22641	-0.221614	0.320077	-0.514412	-0.769483	1
1.18094	0.840505	1.16707	0.897853	0.931799	0
1.19573	-0.930428	0.0437177	2.50105	2.43932	3
0.868083	-0.273042	-0.151948	2.28702	1.63126	3
0.900122	0.119213	0.272673	-0.514412	-0.769483	1
0.976585	-0.930428	1.85034	1.12777	-0.769483	2
3.32072	-0.930428	1.57556	3.95944	2.46037	2
0.69457	-0.930428	1.75804	1.4533	-0.769483	4
-1.22641	-0.930428	-0.730821	-0.514412	-0.769483	1
-1.22641	-0.930428	-0.730821	-0.514412	-0.769483	0
0.0530385	0.391092	1.22848	2.12028	0.980505	2
0.801918	0.970698	1.18522	0.578446	-0.769483	1
0.151878	-0.930428	-0.730821	-0.514412	0.298356	1
-1.22641	0.473913	1.65288	-0.514412	-0.769483	3
-1.22641	-0.34069	1.72745	-0.514412	-0.769483	3
-1.22641	-0.930428	-0.730821	1.97915	0.386597	0
-1.22641	-0.930428	-0.730821	-0.514412	-0.769483	4
0.971942	1.34021	1.18505	-0.514412	-0.769483	5
1.90957	0.970563	1.76811	-0.514412	0.273622	0
0.408608	-0.239852	-0.730821	1.23774	1.56012	3
-1.22641	-0.930428	-0.730821	-0.514412	1.80462	4
1.27262	-0.930428	1.82266	-0.514412	1.10842	4
0.930971	0.284305	-0.730821	-0.514412	0.555007	4
-0.221083	1.07716	-0.730821	-0.514412	1.76702	0
-1.22641	0.821822	-0.730821	-0.514412	-0.769483	1
1.16931	-0.930428	0.333365	0.663877	0.0131478	5
0.704951	0.0980813	-0.730821	-0.514412	-0.769483	1
-0.091278	1.33913	1.00748	1.41027	1.70515	2
0.325783	-0.0374444	-0.730821	-0.514412	1.39549	0
-1.22641	-0.930428	2.4205	2.46335	-0.769483	4
0.577032	0.632932	-0.730821	1.28866	1.69422	0
1.34123	-0.930428	2.16966	0.917164	0.948716	2
1.45743	-0.930428	-0.730821	-0.514412	-0.769483	4
0.234279	-0.108854	0.487256	-0.514412	0.126324	1
0.951298	-0.930428	0.0972871	-0.514412	-0.16047	1
-0.257384	1.20181	-0.730821	2.98583	1.55541	0
-0.370563	1.73937	1.62871	1.63439	0.65777	2
0.681914	-0.930428	1.626	0.934435	1.5339	2
0.508591	0.937065	1.02817	-0.066486	0.432362	3
-1.22641	-0.930428	-0.730821	1.5605	0.608692	1
-1.22641	-0.930428	-0.730821	-0.514412	-0.769483	0
-0.106148	-0.930428	0.397643	-0.514412	-0.769483	1
-1.22641	0.0666684	-0.730821	1.1224	1.70674	2
0.480064	0.587102	1.71374	-0.514412	0.885164	3
-1.22641	-0.930428	-0.730821	-0.514412	-0.769483	0
-0.413574	0.979878	-0.730821	1.5452	1.31343	6
1.19235	0.0123218	-0.730821	-0.514412	0.979776	4
-1.22641	0.219792	-0.730821	-0.514412	-0.769483	1
1.83004	0.5046	-0.730821	2.95974	-0.769483	0
0.665663	1.57139	-0.730821	1.41244	-0.769483	0
1.36332	1.24712	0.520326	-0.514412	0.604316	2
-0.0553584	-0.127337	1.46912	-0.514412	0.106171	2
0.469202	-0.930428	-0.730821	-0.514412	-0.769483	0
0.430167	1.31298	1.08852	-0.514412	1.2785	1
-0.503258	-0.930428	1.657	-0.514412	1.16569	1
0.541699	1.53057	0.604754	-0.514412	-0.769483	1
0.177214	-0.152389	1.41864	1.41989	0.81129	2
0.70985	0.763318	-0.730821	-0.514412	1.0773	1
1.65736	-0.930428	2.11384	-0.514412	1.08693	2
-0.223835	0.105113	-0.730821	-0.514412	1.17686	4
1.72526	-0.930428	-0.730821	-0.514412	0.785846	2
0.118056	-0.930428	-0.730821	-0.514412	-0.769483	6
0.671944	-0.227999	-0.105927	1.26272	0.812308	3
1.11057	0.00366477	-0.730821	-0.514412	1.96597	2
0.27637	-0.400725	-0.730821	0.355141	-0.769483	3
0.594903	0.299198	-0.730821	-0.514412	2.91919	0
0.128183	0.973401	-0.730821	1.05955	0.756071	0
-0.395856	-0.930428	1.57771	-0.514412	-0.769483	6
1.48261	-0.0826431	1.14432	2.87152	0.154904	2
-0.00699581	1.91423	-0.730821	-0.514412	-0.769483	1
-1.22641	1.1539	-0.730821	-0.514412	0.629681	1
-1.22641	-0.930428	-0.730821	-0.514412	1.69174	4
0.372212	1.10613	1.29227	2.19615	1.73958	0
0.864299	-0.930428	0.502123	-0.514412	1.70011	1
-1.22641	0.746765	-0.730821	-0.514412	0.744819	6
-0.148847	2.24566	3.20872	-0.514412	-0.769483	1
0.02092	-0.930428	1.1793	-0.514412	2.97168	2
-1.22641	1.10942	-0.730821	-0.514412	1.93844	0
0.688009	-0.0433289	-0.730821	-0.514412	0.970222	0
1.33768	1.88235	0.802914	-0.514412	-0.769483	3
0.439101	0.0535769	-0.730821	1.10091	0.303432	0
1.70265	0.711045	0.408274	1.39985	0.501991	3
0.768227	0.820939	1.14133	-0.514412	1.72369	4
1.97612	0.0469236	0.718215	-0.514412	-0.769483	0
0.912817	0.356397	-0.730821	-0.514412	-0.769483	5
-1.22641	1.76975	3.05232	-0.514412	1.22733	0
-1.22641	0.11283	-0.730821	-0.514412	-0.769483	1
-0.577506	0.566108	-0.730821	-0.514412	-0.769483	1
0.825598	1.98091	0.585003	-0.514412	0.19821	2
0.134292	-0.930428	-0.730821	-0.514412	2.01222	0
1.35192	0.0241038	0.684382	0.477442	-0.769483	3
1.795	0.282066	1.06684	3.55703	1.07806	2
-1.22641	0.635605	1.591	-0.514412	-0.769483	3
-1.22641	2.64321	2.43098	1.12906	-0.769483	0
1.16787	-0.930428	-0.730821	-0.514412	2.18192	0
-0.240532	0.0878677	-0.730821	-0.514412	-0.769483	1
0.71521	1.53998	0.614404	-0.514412	0.219832	0
0.807291	0.859596	1.92309	-0.514412	-0.769483	6
0.872168	1.16896	2.27186	-0.514412	0.70754	2
1.05977	-0.152086	1.01673	-0.514412	0.0791867	3
-0.400005	-0.930428	0.534708	-0.514412	-0.769483	6
-0.530119	-0.211242	0.335455	-0.514412	-0.769483	0
0.208266	0.925211	2.02038	-0.514412	-0.769483	6
3.44674	1.29504	0.463237	3.6724	3.22736	0
0.424988	-0.930428	-0.730821	-0.514412	-0.769483	1
-1.22641	-0.930428	-0.730821	-0.514412	-0.769483	0
0.477304	1.4884	-0.730821	-0.514412	0.829179	0
-0.454815	2.36283	-0.730821	-0.514412	-0.769483	6
-0.319371	0.0064364	0.145296	0.455643	-0.125163	2
1.07426	-0.930428	1.25261	-0.514412	1.23199	0
0.591498	0.445138	1.30861	-0.514412	-0.769483	1
0.255036	0.321809	-0.730821	-0.514412	0.143801	2
0.443335	0.166734	-0.730821	0.657406	-0.769483	3
-0.452252	-0.930428	1.05608	-0.514412	1.4025	1
-0.471298	1.50994	0.757149	1.1331	-0.250397	3
2.24265	-0.930428	1.46636	0.801666	1.25395	2
0.750941	0.511852	0.21055	-0.514412	-0.769483	1
1.04178	1.2476	-0.730821	-0.514412	-0.769483	1
0.572725	-0.930428	1.28277	-0.514412	-0.769483	1
0.470858	0.257188	-0.730821	-0.514412	2.20474	1
-1.22641	-0.930428	-0.730821	-0.514412	-0.769483	4
1.67949	-0.930428	0.675848	1.04308	1.63488	2
-0.181887	1.12888	-0.730821	-0.514412	0.406867	0
-1.22641	0.465293	1.3385	-0.514412	-0.769483	1
-1.22641	-0.930428	-0.730821	-0.514412	0.948994	4
0.536154	0.247412	-0.730821	0.76218	0.514781	2
-1.22641	-0.930428	0.666743	-0.514412	-0.769483	1
1.15318	1.063	-0.730821	-0.514412	-0.769483	0
0.844611	0.211944	-0.730821	-0.514412	2.27482	4
0.169731	0.716921	1.71156	-0.514412	0.0726953	2
1.13196	-0.0468392	-0.730821	-0.514412	0.65724	1
-0.107205	-0.930428	-0.730821	-0.514412	1.00767	4
1.552	0.205089	-0.730821	2.61782	1.5536	0
0.799781	-0.143319	0.436158	1.4385	0.527661	0
1.10805	-0.930428	1.17878	-0.514412	-0.769483	5
-1.22641	-0.930428	-0.730821	-0.514412	-0.769483	4
0.582965	0.437209	1.29686	-0.514412	-0.769483	6
0.473953	-0.930428	3.06815	1.76721	0.455657	3
-0.471076	-0.930428	-0.730821	-0.514412	-0.769483	1
-1.22641	1.59577	0.440211	-0.514412	-0.769483	6
1.2543	0.910789	-0.730821	2.5081	2.02431	2
1.45959	0.801693	1.11608	-0.514412	0.138022	2
0.225915	1.08453	-0.730821	-0.514412	-0.769483	0
-0.216644	0.863884	-0.730821	-0.514412	0.367724	5
1.38726	-0.930428	-0.730821	-0.514412	-0.769483	2
0.716485	0.692737	-0.730821	0.976616	1.00034	2
-1.22641	0.46317	-0.730821	-0.514412	-0.769483	1
2.62429	0.848995	1.17826	3.28836	1.59885	2
-1.22641	-0.930428	-0.730821	-0.514412	1.43037	0
1.6913	1.4214	-0.730821	1.64786	0.975417	2
0.386972	0.736006	1.40236	-0.514412	0.699324	3
-0.0104581	0.0721063	-0.730821	-0.514412	-0.769483	1
0.9478	0.298569	1.09131	-0.514412	2.65631	4
1.516	1.46367	0.747489	-0.514412	1.12428	2
0.17631	0.518417	-0.730821	-0.514412	1.21504	1
-0.214407	-0.930428	-0.730821	-0.514412	0.370243	6
1.19937	-0.930428	0.487763	-0.514412	0.574803	0
0.814338	0.570839	-0.730821	-0.514412	1.70124	0
0.979846	-0.930428	-0.730821	-0.514412	1.1322	2
1.13352	-0.0457393	0.580832	-0.514412	0.195142	1
-0.0376197	-0.308923	0.718307	-0.514412	-0.769483	6
-1.22641	0.587271	-0.0576078	1.79987	1.0837	3
0.737077	0.581621	-0.730821	1.21637	0.380121	0
-0.245917	-0.930428	-0.730821	2.36905	-0.769483	0
0.178495	0.813256	0.755551	-0.514412	1.25787	2
1.11589	-0.0581636	1.60589	1.61095	-0.769483	2
0.968891	0.511135	0.589414	1.94417	0.590133	3
0.375024	-0.930428	0.752269	-0.514412	0.0778221	3
0.639587	0.828416	-0.730821	2.6495	1.7324	2
-1.22641	0.455359	1.62396	-0.514412	1.72422	3
1.23254	-0.389423	0.909418	0.373693	-0.179596	5
1.48258	1.22421	-0.730821	0.637231	-0.00455067	2
0.924612	-0.930428	-0.730821	-0.514412	1.8469	2
0.598257	-0.930428	0.669307	-0.514412	0.737227	2
-0.272013	-0.930428	1.10352	-0.514412	0.579541	1
-1.22641	0.339391	0.532241	-0.514412	-0.769483	3
-1.22641	-0.930428	-0.730821	-0.514412	-0.769483	0
-0.0361329	-0.930428	0.4836	-0.514412	0.571017	1
0.139905	-0.930428	-0.730821	-0.514412	-0.769483	4
0.451161	1.9378	0.905849	-0.514412	1.11981	1
-0.221543	-0.930428	1.79032	-0.514412	-0.769483	3
-0.245394	-0.930428	-0.730821	-0.514412	1.38414	4
-0.339055	-0.0138948	-0.730821	-0.514412	-0.769483	1
1.32996	0.911365	-0.730821	0.983263	1.42472	1
-1.22641	0.640933	-0.730821	-0.514412	-0.769483	6
-1.22641	-0.930428	-0.730821	-0.514412	-0.769483	3
0.574387	-0.12579	-0.730821	0.806468	-0.769483	1
2.28018	-0.930428	0.77408	1.89193	-0.769483	0
-0.515694	-0.930428	0.357545	-0.514412	-0.769483	1
1.15254	1.90994	0.515655	-0.514412	0.147209	2
-0.0955641	0.237602	-0.730821	-0.514412	1.79065	1
-1.22641	1.09442	-0.730821	-0.514412	-0.769483	0
0.693884	-0.930428	1.04546	-0.514412	0.536845	0
0.341755	-0.930428	0.969995	-0.514412	-0.769483	0
0.629576	0.684389	0.963663	2.13644	-0.769483	1
0.0709075	0.409548	-0.730821	-0.514412	1.00215	1
0.661889	-0.930428	-0.730821	-0.514412	1.12035	0
0.736225	-0.930428	1.0999	-0.514412	2.54335	2
1.09241	-0.930428	-0.730821	-0.514412	-0.769483	1
-1.22641	0.864691	-0.730821	-0.514412	-0.769483	1
0.324106	0.883389	-0.730821	0.949318	1.39348	2
0.392905	-0.930428	0.672569	2.58423	-0.769483	2
-0.368331	-0.930428	-0.730821	3.33574	1.53964	2
0.220369	-0.930428	0.809972	-0.514412	0.859892	0
0.435698	0.050803	2.39156	-0.514412	-0.769483	1
0.693655	0.747365	1.04517	1.452	1.05991	2
0.283254	-0.930428	0.543566	-0.514412	-0.769483	1
-1.22641	-0.930428	0.388908	0.725377	-0.269539	3
-1.22641	0.38884	-0.195103	0.0787463	1.26621	3
1.02577	0.220332	-0.730821	-0.514412	-0.769483	0
0.67454	0.863615	0.0795096	1.31577	1.65762	1
0.731617	1.09198	0.485236	1.95927	-0.769483	2
-1.22641	-0.930428	-0.730821	-0.514412	-0.769483	0
-1.22641	-0.930428	-0.730821	-0.514412	-0.769483	4
-0.38229	1.48832	1.91835	-0.514412	2.19322	2
1.19889	-0.930428	0.420352	-0.514412	-0.769483	1
-1.22641	-0.930428	0.977316	-0.514412	-0.769483	1
-0.305762	0.0204923	0.679027	-0.514412	0.611897	3
0.478789	-0.930428	-0.730821	-0.514412	-0.769483	0
-0.0558469	0.760096	1.57922	1.0625	-0.10569	2
-1.22641	1.15858	1.29519	1.2952	-0.769483	1
1.46119	-0.930428	-0.730821	-0.514412	-0.769483	0
1.61733	0.403921	1.2475	-0.514412	1.41353	2
0.285546	-0.930428	-0.730821	-0.514412	-0.769483	4
0.987332	0.421631	-0.730821	2.80542	1.0163	0
1.00186	1.14443	-0.730821	1.57887	-0.769483	0
0.479036	0.341317	1.88084	-0.514412	-0.769483	0
-1.22641	1.06246	-0.730821	-0.514412	0.350286	2
-1.22641	-0.154509	-0.730821	-0.514412	0.0765444	1
-0.0459065	0.609806	-0.109214	-0.514412	0.56001	1
-0.369109	1.30756	-0.730821	-0.514412	-0.769483	5
1.57966	0.294602	-0.730821	-0.514412	0.566235	4
0.907629	2.70026	0.35457	-0.514412	-0.769483	1
0.312998	-0.0475377	-0.730821	-0.514412	1.38014	2
0.953472	0.0210007	1.14838	2.48665	2.08608	3
1.11541	1.04736	0.774482	1.89245	2.66136	0
0.316805	-0.0445359	-0.730821	-0.514412	0.968499	2
0.518965	-0.0468892	0.579127	2.09714	1.19617	3
0.945254	0.489768	-0.730821	-0.514412	1.09582	0
1.40075	0.88249	0.945416	-0.514412	0.202019	2
-1.22641	0.938894	-0.730821	-0.514412	-0.769483	1
-1.22641	-0.930428	1.55488	-0.514412	-0.769483	3
-0.489194	-0.667981	0.725459	0.245509	-0.483323	3
1.57749	-0.116289	0.476233	0.822065	1.27361	0
-1.22641	-0.930428	1.18557	-0.514412	1.95824	1
-0.129571	0.202477	-0.730821	-0.514412	-0.769483	0
0.916182	-0.930428	-0.730821	-0.514412	-0.769483	1
1.842	0.205904	0.953921	1.35097	2.49968	3
0.0833687	-0.930428	0.633521	-0.514412	-0.769483	1
0.871355	-0.930428	-0.730821	-0.514412	-0.769483	2
1.35539	0.870096	1.20612	-0.514412	0.654993	0
0.506042	0.80754	0.114982	-0.514412	0.0555792	4
1.33245	0.415037	0.624447	-0.514412	1.88456	3
-0.132087	-0.190526	0.944989	-0.514412	-0.769483	1
0.504906	-0.930428	-0.730821	-0.514412	-0.769483	2
1.25534	0.292268	1.4903	0.306844	0.563689	1
1.10046	-0.930428	0.757607	1.13361	1.13366	2
0.592523	-0.930428	0.236171	0.556263	1.00607	3
-0.152867	0.178416	-0.730821	-0.514412	0.43955	0
-1.22641	-0.930428	-0.730821	-0.514412	-0.769483	5
0.525922	1.67558	-0.730821	2.10848	0.664166	2
-0.131417	1.37078	1.643	-0.514412	0.463707	6
0.444867	0.504297	-0.730821	-0.514412	0.308561	1
-0.189719	1.93174	1.24355	0.623598	-0.769483	2
0.298374	0.17792	0.912432	-0.514412	-0.769483	1
0.528191	-0.930428	-0.730821	-0.514412	-0.769483	0
-1.22641	-0.930428	-0.730821	-0.514412	0.383349	0
1.00952	0.422051	-0.730821	-0.514412	0.348923	3
0.363081	-0.930428	-0.730821	-0.514412	-0.769483	5
0.955192	-0.930428	-0.730821	-0.514412	0.422868	0
1.16746	0.798495	0.331661	-0.514412	0.93811	2
-0.509732	0.83433	0.366675	-0.514412	-0.769483	1
0.888969	-0.930428	1.97097	1.42161	0.812535	2
-1.22641	-0.0763854	-0.730821	-0.514412	0.617914	1
0.123507	-0.930428	0.684733	-0.514412	-0.769483	3
1.28812	0.251192	0.144539	-0.514412	0.518902	5
-1.22641	-0.550034	0.759472	0.110037	0.603146	3
1.36807	0.559803	-0.730821	-0.514412	-0.769483	1
-0.426503	0.191215	-0.730821	-0.514412	-0.0841838	3
0.462286	0.604255	-0.730821	-0.514412	-0.769483	1
-0.476068	-0.155413	2.63789	-0.514412	1.21128	2
-0.26451	0.0631009	0.7422	-0.514412	-0.769483	1
-1.22641	-0.930428	-0.730821	-0.514412	-0.0575319	6
-0.473361	1.25287	-0.730821	-0.514412	-0.769483	1
-0.485134	-0.930428	-0.730821	1.83766	-0.769483	2
1.08714	1.2593	0.532651	-0.514412	0.920085	1
1.50019	0.574275	-0.730821	2.17059	-0.140632	1
-0.00559721	-0.930428	0.521533	-0.514412	-0.769483	2
0.731109	-0.0111819	-0.730821	0.994607	0.232822	4
-1.22641	1.62316	-0.730821	-0.514412	-0.769483	1
0.81502	-0.930428	-0.730821	-0.514412	0.189824	2
1.14737	1.62938	0.81082	1.19253	0.860624	2
1.06555	-0.930428	-0.730821	-0.514412	1.04198	0
-0.356676	1.88697	-0.730821	0.960275	0.676753	0
-0.377185	0.652065	-0.730821	-0.514412	1.37138	4
-0.653181	-0.33835	-0.730821	1.02605	1.75252	2
0.302276	-0.205085	-0.730821	-0.514412	0.952137	2
1.17988	1.12724	0.990271	1.39122	1.01373	2
1.1314	-0.930428	-0.730821	3.4834	-0.769483	2
0.714431	-0.930428	0.805329	-0.514412	-0.769483	6
0.550051	-0.143008	-0.730821	-0.514412	0.528085	5
1.12774	0.656601	0.574775	0.931173	1.66305	2
-0.514458	0.0215098	0.359438	-0.514412	-0.769483	3
-0.0899119	0.885412	-0.730821	-0.514412	-0.769483	6
-0.472699	0.519973	0.423386	-0.514412	-0.769483	6
-0.0568874	-0.930428	-0.730821	-0.514412	-0.106478	1
1.06474	-0.930428	1.02282	-0.514412	-0.769483	1
-0.386432	0.555723	-0.145824	-0.514412	-0.33926	3
0.0716796	-0.930428	-0.730821	0.279131	0.692436	5
-1.22641	-0.930428	-0.730821	-0.514412	-0.769483	1
0.545532	1.07008	-0.730821	-0.514412	0.993915	2
0.795506	0.255594	0.431848	0.272092	1.13998	3
-0.765046	0.397721	-0.730821	1.42513	1.22024	3
0.436492	-0.187465	1.45567	0.705223	0.467176	3
0.437242	0.0520617	1.20125	-0.514412	-0.264568	3
1.19721	1.08237	-0.730821	-0.514412	-0.769483	5
0.209912	-0.930428	-0.730821	-0.514412	-0.769483	0
0.434839	-0.930428	-0.730821	-0.514412	-0.769483	1
0.665137	1.02332	-0.730821	0.914144	-0.769483	0
1.54074	1.22109	1.4432	1.89271	2.26885	2
-0.345977	-0.930428	0.617445	-0.514412	-0.769483	3
-0.00408681	1.86489	1.55432	2.01574	1.60816	2
-1.22641	1.18734	-0.730821	-0.514412	1.78783	4
0.824271	1.0148	-0.730821	-0.514412	1.64735	3
0.850395	1.21467	-0.730821	-0.514412	0.686404	0
0.668631	-0.930428	0.215634	-0.514412	-0.769483	5
0.55174	0.906192	-0.730821	-0.514412	1.23308	2
1.84021	-0.930428	-0.730821	1.80619	1.23661	3
-0.339578	-0.0144353	-0.730821	-0.514412	0.229274	1
1.08701	0.229534	0.123243	2.6664	2.11686	2
0.944304	0.416749	0.313199	2.02611	0.413346	2
1.27326	0.307125	-0.730821	0.841029	0.130814	2
-1.22641	0.468243	0.69015	1.05892	0.755565	3
0.111361	0.451332	0.349699	1.31795	1.52727	3
-1.22641	2.22471	0.565008	-0.514412	-0.769483	6
0.00353165	-0.0780515	-0.730821	-0.514412	-0.769483	2
0.848676	-0.930428	0.967878	1.36642	1.5675	0
-0.760914	0.405578	-0.017977	0.274864	0.943168	1
0.769759	1.81022	0.525306	0.876399	-0.769483	2
1.23949	-0.930428	-0.730821	-0.514412	0.848474	2
0.519514	0.449849	-0.730821	-0.514412	0.994425	3
0.827539	0.879662	-0.730821	-0.514412	-0.769483	2
2.01665	-0.315974	1.36	-0.514412	1.08421	2
-0.512661	0.751782	1.05092	-0.514412	1.26431	3
-1.22641	0.219792	-0.730821	-0.514412	1.00042	1
-0.631338	-0.930428	-0.730821	2.05909	0.768479	3
0.949458	-0.0383631	0.591768	-0.514412	-0.769483	5
0.603558	0.744594	-0.730821	-0.514412	1.5598	2
-0.205921	0.123616	-0.730821	1.21589	1.20196	0
0.229466	-0.354254	0.628927	-0.514412	-0.769483	3
-0.424827	-0.930428	1.82822	1.97628	0.88486	2
0.84739	1.06965	0.608627	-0.514412	0.215584	0
0.113733	1.12848	-0.730821	-0.514412	1.05388	5
0.285365	-0.930428	-0.730821	-0.514412	0.933091	1
-0.239208	-0.930428	1.45059	-0.514412	-0.769483	1
0.655701	1.45308	-0.730821	-0.514412	0.309259	0
-1.22641	-0.930428	-0.730821	-0.514412	-0.769483	0
0.792746	-0.0667139	1.58918	-0.514412	-0.769483	1
0.877737	0.929494	-0.730821	1.00541	1.84967	2
0.219274	-0.0573536	-0.730821	-0.514412	0.513478	3
0.873765	-0.930428	1.1269	-0.514412	1.71087	1
1.17256	0.493776	1.38072	1.82354	0.298902	0
-0.381256	2.68085	0.56342	-0.514412	-0.769483	1
-1.22641	-0.930428	-0.730821	-0.514412	-0.769483	0
0.195581	-0.930428	-0.730821	1.89666	-0.769483	3
-0.298875	-0.930428	-0.730821	-0.514412	-0.107805	1
0.494078	1.8368	-0.730821	-0.514412	0.632215	0
-0.110014	2.17975	-0.730821	-0.514412	-0.769483	0
2.92519	1.17406	0.921799	1.3154	1.71697	0
1.39764	1.54604	2.13098	1.37969	1.00494	0
-1.22641	1.02761	-0.730821	1.86297	-0.769483	1
0.961	1.65475	-0.730821	1.10822	0.794546	2
-0.355673	1.06401	2.22616	-0.514412	-0.769483	6
0.777078	1.75752	0.533062	-0.514412	-0.769483	0
0.270036	-0.930428	-0.730821	-0.514412	-0.769483	6
-1.22641	0.155801	-0.730821	-0.514412	-0.769483	5
0.969961	-0.930428	1.2511	-0.514412	-0.769483	2
0.229945	-0.25511	1.20564	-0.514412	2.50153	2
2.04381	-0.00104498	-0.730821	2.82751	0.717619	3
0.612662	-0.0983892	-0.730821	1.98528	1.3017	2
0.310725	0.375038	0.575511	-0.514412	0.191229	0
-1.22641	1.49396	1.09193	-0.514412	-0.769483	4
0.188317	0.824055	2.19343	-0.514412	-0.769483	4
1.12823	-0.930428	-0.730821	-0.514412	-0.769483	6
1.11589	-0.930428	-0.730821	-0.514412	1.17937	1
-0.286994	-0.930428	1.36389	-0.514412	-0.769483	6
0.586755	0.942358	-0.730821	-0.514412	-0.769483	1
1.40525	1.93755	0.785222	-0.514412	2.19431	0
1.96374	0.480232	-0.730821	1.8013	0.940026	1
0.641426	-0.930428	-0.730821	-0.514412	-0.769483	1
-1.22641	-0.00515111	1.28395	2.53759	1.02434	2
-1.22641	-0.930428	-0.730821	-0.514412	0.409756	2
1.08787	-0.930428	-0.730821	-0.514412	-0.769483	0
-0.719283	-0.930428	-0.730821	0.345453	-0.769483	3
-1.22641	-0.930428	-0.730821	-0.514412	-0.769483	3
-1.22641	-0.930428	-0.730821	-0.514412	0.88505	0
-1.22641	1.82396	-0.730821	-0.514412	0.374362	0
0.658897	0.508049	-0.730821	-0.514412	-0.769483	0
1.80578	0.468592	1.34339	-0.514412	1.75815	2
0.731254	-0.930428	-0.730821	-0.514412	-0.769483	0
1.73531	0.896009	-0.730821	-0.514412	0.897707	0
0.580209	-0.930428	2.5008	-0.514412	-0.769483	4
0.744179	-0.930428	-0.730821	-0.514412	0.886508	5
0.975363	0.411093	-0.730821	-0.514412	1.42247	2
-0.274954	-0.930428	-0.730821	1.82918	0.787152	1
0.81741	-0.930428	2.06989	-0.514412	0.451585	5
-1.22641	-0.108	0.488523	-0.514412	0.575494	1
0.188317	-0.930428	-0.730821	1.14542	2.41236	0
-0.0223445	-0.0997894	1.73873	1.8463	-0.769483	3
0.122823	0.0237491	-0.730821	2.60081	-0.769483	2
0.112927	-0.930428	1.32019	1.75652	2.49822	0
1.22059	0.743027	0.156869	-0.514412	0.741011	3
-0.0508419	1.07229	1.47664	-0.514412	-0.769483	2
0.765581	0.261431	1.03625	-0.514412	0.530067	3
-1.22641	-0.930428	0.711598	3.36122	0.291311	2
0.339571	-0.930428	-0.730821	-0.514412	0.994138	0
1.10909	-0.930428	1.38649	1.82992	1.01075	2
-1.22641	0.581103	0.831702	-0.514412	2.95492	0
-0.355472	1.32772	-0.730821	-0.514412	-0.769483	1
0.0814622	-0.930428	2.01233	-0.514412	0.703454	2
0.123918	0.464302	-0.730821	2.60287	-0.769483	2
-1.22641	-0.930428	-0.730821	-0.514412	-0.769483	0
0.218424	1.6263	-0.730821	-0.514412	-0.769483	1
1.14551	1.07716	-0.730821	2.78121	2.45354	2
0.336472	-0.930428	-0.730821	-0.514412	-0.769483	1
-1.22641	0.390843	-0.730821	0.953343	-0.769483	1
-1.22641	0.227948	-0.730821	-0.514412	-0.769483	2
1.20618	0.682543	0.427402	-0.514412	-0.249416	3
0.375847	1.37481	0.652242	1.01695	-0.769483	2
0.52207	1.04526	1.21332	2.72884	0.660294	2
0.0981669	0.802207	-0.730821	0.665981	0.43408	2
1.20976	1.76741	0.763317	-0.514412	1.13894	2
0.496059	-0.930428	-0.730821	-0.514412	0.286761	3
0.0103736	-0.930428	-0.730821	-0.514412	-0.769483	1
0.891587	0.568216	-0.730821	-0.514412	0.864571	0
0.714255	1.72	0.805118	-0.514412	1.76352	0
-1.22641	-0.930428	0.855262	1.24173	0.396965	4
2.36049	-0.930428	0.0814997	0.928493	2.05614	3
1.16301	0.724867	0.526321	2.02001	0.774183	5
0.634793	1.3915	-0.730821	2.64137	1.76224	2
0.16647	1.89508	0.74	1.11411	2.7733	0
-1.22641	0.454246	0.352793	-0.514412	-0.769483	3
0.994152	1.82868	1.44044	1.88965	-0.769483	5
-1.22641	1.18039	-0.730821	-0.514412	2.20873	1
0.460398	1.20251	-0.730821	-0.514412	0.81129	0
0.730711	0.118775	-0.730821	-0.514412	-0.769483	0
-1.22641	-0.930428	-0.730821	-0.514412	-0.769483	6
0.617116	-0.930428	-0.730821	-0.514412	-0.769483	6
0.671479	1.10341	-0.730821	-0.514412	1.36794	1
-0.754792	1.41642	0.448438	-0.514412	-0.769483	3
0.631033	1.09077	1.50167	-0.514412	-0.769483	1
-1.22641	0.416923	-0.730821	0.988734	-0.769483	2
1.09382	-0.930428	1.16077	3.68554	2.0973	2
0.203569	-0.272989	0.243908	-0.514412	1.16179	2
1.49261	0.456568	1.23787	1.44834	1.01158	3
-1.22641	2.56367	0.895967	-0.514412	-0.769483	1
0.320829	1.36749	-0.730821	1.33797	0.460885	1
0.532118	0.78289	0.812434	-0.514412	1.23708	3
-1.22641	1.63218	1.0047	-0.514412	-0.769483	1
-0.0444154	0.675911	0.654079	-0.514412	-0.769483	3
0.24796	-0.930428	0.846055	1.23154	-0.769483	5
-0.357377	-0.930428	-0.730821	-0.514412	-0.769483	1
-0.214547	-0.930428	0.818711	-0.514412	-0.769483	1
1.34016	0.486965	-0.730821	-0.514412	2.20596	0
-1.22641	-0.930428	1.11336	-0.514412	-0.769483	0
0.362531	0.924622	-0.730821	3.57606	1.02	0
-0.136415	0.195408	-0.730821	2.10415	-0.769483	0
1.18739	1.76708	-0.730821	-0.514412	-0.769483	1
1.27699	1.0129	1.39655	-0.514412	1.1129	0
0.834514	-0.930428	1.22793	-0.514412	-0.769483	0
1.5575	1.382	-0.730821	-0.514412	1.59444	0
1.34884	0.863884	0.569945	-0.514412	1.18695	0
0.657682	1.27762	0.551286	0.905165	2.3096	2
-1.22641	-0.930428	-0.730821	-0.514412	-0.769483	0
0.413303	2.2234	1.06579	0.80687	-0.769483	1
-1.22641	0.514392	1.00943	0.756851	-0.769483	4
-1.22641	0.478706	0.179152	-0.514412	-0.100264	3
1.10641	1.01683	0.552559	1.59764	1.63943	0
0.359848	-0.930428	-0.730821	-0.514412	-0.0514794	1
1.59503	0.428767	1.28434	1.00487	1.02465	0
-0.192594	-0.930428	0.852329	-0.514412	-0.769483	1
0.116431	-0.930428	0.675675	-0.514412	-0.769483	1
0.330844	-0.930428	-0.730821	-0.514412	-0.769483	1
-0.454118	0.634957	1.70938	-0.136977	-0.769483	3
0.127555	-0.145743	1.43208	-0.0663561	0.330778	3
-0.399376	-0.0761998	0.53567	-0.514412	-0.769483	6
0.604384	1.59968	-0.730821	-0.514412	0.265401	1
0.753124	0.728364	0.144162	-0.514412	1.6154	3
-1.22641	-0.930428	-0.730821	-0.514412	0.804204	4
0.420695	-0.231796	-0.730821	-0.514412	-0.769483	5
0.697185	-0.930428	-0.730821	-0.514412	-0.769483	1
-1.22641	0.448663	-0.730821	-0.514412	-0.769483	0
-0.366771	-0.930428	0.585601	2.45474	0.19865	3
-0.244249	-0.930428	0.232504	0.117971	0.614413	3
1.10797	1.32053	0.985387	-0.514412	0.0608149	1
-0.194611	-0.930428	-0.119407	-0.514412	-0.769483	3
1.24604	0.589441	0.0283034	1.22735	0.585548	1
0.83558	0.516556	0.750392	-0.514412	1.12697	0
-1.22641	-0.930428	0.870456	-0.514412	0.40814	3
1.21141	-0.930428	-0.730821	-0.514412	-0.769483	1
0.470912	0.822706	0.766686	-0.514412	2.65331	0
0.133734	1.85494	-0.730821	-0.514412	-0.769483	1
0.219234	0.562752	1.92072	2.42143	0.362569	0
-1.22641	1.4525	0.525982	0.877148	2.00517	2
-1.22641	0.359911	-0.730821	-0.514412	0.177695	6
0.221669	0.565268	1.92468	-0.514412	-0.769483	5
-1.22641	-0.930428	1.59141	0.905322	0.632342	1
0.36034	0.708498	-0.730821	-0.514412	1.25062	5
0.644926	0.494969	-0.730821	-0.514412	0.0594731	0
-0.74856	-0.930428	-0.730821	0.295812	1.25814	3
0.118191	-0.930428	-0.730821	-0.514412	0.266549	1
-1.22641	0.959172	1.04089	-0.514412	-0.769483	3
-1.22641	1.28695	1.6038	0.915731	-0.769483	3
0.532124	1.46875	1.11121	-0.514412	-0.211409	5
-0.392211	-0.930428	0.546642	-0.514412	1.50124	1
-1.22641	1.59017	0.502382	-0.514412	0.137448	1
-1.22641	-0.930428	-0.730821	-0.514412	-0.769483	4
0.154766	1.31996	0.984711	-0.514412	-0.769483	1
0.789322	-0.0691776	0.546082	-0.514412	-0.769483	0
0.755347	-0.930428	1.12463	1.53998	-0.769483	0
-0.533952	-0.930428	-0.730821	-0.514412	-0.769483	1
0.52154	-0.930428	0.58202	-0.514412	0.967926	0
-1.22641	1.26698	-0.730821	-0.514412	0.874123	0
-1.22641	1.89954	0.675848	-0.514412	0.265019	1
0.720683	-0.3585	-0.730821	0.424455	1.82728	3
0.49352	0.983801	1.65941	1.35799	0.474181	2
-1.22641	1.64432	-0.730821	-0.514412	1.56805	1
0.425747	0.0427076	1.18536	0.236379	0.892554	3
-1.22641	-0.930428	1.34102	-0.514412	-0.769483	4
0.800091	0.19498	0.816172	1.45583	1.10628	3
1.09151	-0.930428	1.69866	-0.514412	-0.769483	2
-0.173844	0.156749	-0.730821	1.27028	0.920953	0
0.301159	-0.930428	-0.730821	-0.514412	-0.769483	0
0.0529182	-0.930428	1.2283	-0.514412	-0.769483	1
-0.122014	0.632128	-0.328823	-0.274272	-0.60998	3
0.798661	0.482711	-0.730821	1.07883	-0.769483	0
0.502097	0.0731622	0.220177	-0.0699089	0.677711	3
-1.22641	-0.930428	-0.730821	-0.514412	0.400803	0
-1.22641	0.312476	-0.730821	-0.514412	-0.769483	1
0.285619	-0.319415	0.175076	-0.514412	1.20296	5
1.32102	1.14712	0.541478	-0.514412	-0.769483	5
0.7722	0.558084	-0.730821	-0.514412	-0.229592	1
0.249152	0.134204	0.847618	-0.514412	-0.769483	1
-0.398296	-0.930428	-0.730821	-0.514412	-0.769483	1
0.0501571	-0.930428	-0.730821	-0.514412	-0.769483	1
-0.0441906	-0.930428	0.473635	2.5574	-0.769483	2
1.31933	-0.0549855	0.393337	-0.514412	1.00446	3
0.461586	-0.204234	0.345845	0.677696	0.0223264	3
0.798781	-0.930428	1.59768	-0.514412	1.26983	5
-0.465337	-0.14433	1.03111	-0.514412	0.0876432	2
0.0359396	0.115213	0.819462	-0.514412	2.59381	1
0.502845	1.51682	2.24186	1.18691	-0.769483	2
0.315851	-0.930428	-0.730821	-0.514412	2.02487	0
0.20816	-0.930428	2.2268	-0.514412	-0.769483	0
0.337394	-0.930428	-0.730821	-0.514412	-0.769483	4
-1.22641	1.04797	0.832577	-0.514412	0.971277	3
-0.512693	-0.930428	0.36214	0.695738	0.459199	1
-1.22641	-0.178216	0.968054	1.18245	-0.410145	3
-0.331337	0.427571	-0.730821	-0.514412	0.238555	0
-0.114978	-0.17654	0.971188	0.723158	1.67178	2
-1.22641	-0.930428	0.553551	-0.514412	-0.769483	1
1.5929	-0.930428	1.86218	-0.514412	0.328184	5
0.919156	0.361911	0.559539	2.06865	-0.769483	2
-1.22641	0.16973	2.03415	-0.514412	1.99103	0
-1.22641	-0.930428	2.37905	-0.514412	1.38727	2
0.325073	-0.930428	2.09214	-0.514412	-0.769483	4
2.53648	1.24112	1.42894	3.54715	2.20639	3
0.432466	-0.930428	1.27143	-0.514412	-0.769483	6
-1.22641	1.27068	-0.730821	-0.514412	-0.769483	1
-0.00946104	0.326537	1.13277	0.866891	0.147992	0
-0.329626	0.429699	-0.730821	-0.514412	1.44561	0
1.75542	1.13561	2.33232	-0.514412	1.32988	2
-0.0184501	1.2546	-0.0875815	-0.514412	0.590932	3
-0.443017	-0.930428	0.46884	-0.514412	-0.769483	2
-0.326938	-0.0013794	0.6466	-0.514412	-0.769483	1
0.729324	0.525786	-0.730821	0.181797	0.000534705	3
0.445964	-0.930428	-0.730821	-0.514412	-0.769483	4
1.31779	0.775076	2.25257	-0.514412	-0.769483	1
-0.0137206	-0.0925589	0.511416	1.54178	-0.769483	6
0.315533	2.16188	-0.730821	-0.514412	-0.769483	1
0.589636	-0.930428	-0.730821	-0.514412	-0.769483	0
0.740007	0.429299	1.28513	3.05355	-0.769483	0
0.692085	-0.277789	1.15716	-0.514412	0.618989	1
-1.22641	-0.930428	0.863447	-0.514412	-0.769483	0
1.62395	0.907577	-0.730821	2.86481	2.57992	0
0.723849	1.21412	1.16869	0.899325	-0.186315	2
0.0526775	1.00357	1.52295	1.65436	1.06385	2
-0.38964	-0.0661432	0.55058	-0.514412	1.35167	3
0.564335	1.08996	-0.730821	-0.514412	-0.769483	0
1.66076	1.48531	-0.730821	-0.514412	1.6148	2
0.789059	1.88789	0.895011	-0.514412	1.50036	0
0.27643	-0.930428	-0.730821	-0.514412	-0.769483	6
-0.350107	-0.930428	-0.730821	-0.514412	-0.769483	0
-1.22641	0.310365	0.203643	-0.514412	0.30884	3
0.412076	-0.930428	-0.730821	-0.514412	1.07579	2
1.40522	-0.930428	-0.730821	0.852313	0.891604	2
-0.830018	0.494798	0.841053	-0.514412	-0.769483	3
1.20584	0.154855	-0.730821	-0.514412	-0.769483	0
0.741293	0.882236	-0.730821	1.22196	-0.769483	0
0.78313	0.951762	0.239243	-0.514412	-0.346068	3
0.317876	0.312082	1.39948	1.11158	2.56829	2
0.378489	-0.0542606	0.568198	-0.514412	0.185851	3
-1.22641	-0.930428	-0.730821	-0.514412	-0.769483	6
1.07666	1.18183	1.39139	1.10403	1.10886	0
-1.22641	1.23084	-0.730821	-0.514412	-0.769483	2
0.272455	0.154855	0.878236	1.26717	-0.769483	0
1.17642	-0.123909	-0.730821	-0.514412	0.554007	1
0.518741	0.232168	-0.730821	-0.514412	1.86648	1
0.670451	0.518883	0.753307	-0.514412	0.810781	0
1.73457	-0.930428	-0.730821	-0.514412	1.59261	2
-1.22641	0.199361	-0.730821	-0.514412	-0.769483	0
1.11802	0.445641	-0.730821	-0.514412	1.27847	2
0.405755	0.921921	0.45434	0.797824	0.842928	2
1.26257	-0.111913	-0.730821	-0.514412	-0.769483	2
0.101622	0.00547277	-0.730821	3.60818	-0.769483	2
0.328633	0.88825	0.596472	-0.514412	-0.769483	1
-0.281016	-0.930428	0.39076	-0.514412	-0.769483	1
-1.22641	-0.930428	-0.730821	-0.514412	-0.769483	1
-1.22641	0.00130336	2.29224	1.72913	-0.769483	4
0.888553	0.00343931	-0.730821	1.01861	-0.769483	0
-1.22641	-0.930428	-0.730821	-0.514412	0.538679	3
-1.22641	-0.930428	-0.730821	-0.514412	-0.769483	3
0.525922	0.667357	-0.730821	-0.514412	0.199641	1
-0.228408	-0.930428	-0.730821	-0.514412	-0.769483	1
-1.22641	1.18763	-0.730821	-0.514412	-0.769483	0
-0.493969	1.7239	0.390813	-0.514412	-0.769483	1
-1.22641	-0.930428	0.80828	-0.514412	0.362414	0
0.0754059	0.414194	1.26274	-0.514412	-0.769483	1
1.5871	0.300668	-0.730821	1.50654	1.10109	0
-1.22641	-0.930428	-0.730821	1.49555	1.27506	1
0.113733	-0.930428	-0.730821	2.86546	2.07819	0
0.979811	-0.605744	0.0985094	0.705732	1.01309	3
0.328276	-0.186754	0.371762	-0.514412	-0.769483	2
0.932097	0.0360936	-0.730821	-0.514412	1.08201	2
1.39462	0.220992	0.617471	0.978446	0.222087	3
-1.22641	0.110817	0.812944	-0.514412	-0.769483	0
0.939064	0.429299	1.51507	-0.514412	-0.134079	3
0.32457	0.805169	1.40935	0.529194	0.804456	0
2.09975	1.44997	1.03934	0.78334	0.532341	0
-1.22641	-0.930428	1.521	-0.514412	-0.769483	4
-0.48178	0.236703	2.48622	1.84547	1.35267	3
-0.259477	-0.292708	0.214672	-0.514412	-0.0741419	1
-1.22641	1.3107	-0.730821	-0.514412	1.27612	1
1.02762	1.13244	1.3266	-0.514412	-0.769483	0
-0.581129	0.105822	-0.730821	-0.514412	0.360398	1
1.34462	1.10814	1.11416	3.02966	2.78486	2
0.35017	1.5472	-0.730821	-0.514412	-0.769483	6
0.909186	1.079	-0.730821	-0.514412	0.0298352	5
-0.113242	0.692289	-0.730821	-0.514412	-0.769483	2
1.25246	1.07955	-0.730821	-0.514412	0.36475	2
0.457716	0.809076	-0.730821	-0.514412	0.143801	2
0.838451	-0.930428	0.598914	-0.514412	-0.769483	1
-0.179322	1.68519	0.872654	-0.514412	-0.769483	0
0.0629607	-0.930428	-0.730821	-0.514412	-0.769483	3
0.354895	-0.930428	-0.730821	-0.514412	-0.769483	1
0.262431	-0.0870913	0.519523	1.55282	1.47246	0
1.57482	0.773785	0.473635	-0.514412	1.42311	0
1.31603	-0.930428	1.07913	-0.514412	-0.769483	2
0.818437	-0.930428	-0.730821	-0.514412	-0.769483	1
-1.22641	3.03745	-0.730821	-0.514412	-0.769483	1
-0.265822	0.666696	-0.730821	-0.514412	1.1175	1
-0.497551	2.17124	-0.730821	-0.514412	-0.769483	1
0.626583	0.866848	0.819033	-0.514412	0.370322	5
1.37259	-0.0365237	-0.730821	-0.514412	1.90293	0
0.154187	0.786493	0.724153	-0.514412	0.300544	0
-1.22641	-0.227602	0.874974	-0.514412	1.24109	3
0.264702	-0.930428	-0.730821	2.50314	-0.00713284	1
0.125427	-0.930428	1.33934	-0.514412	-0.769483	4
1.46078	1.22256	1.2589	-0.514412	-0.00564538	5
0.157999	-0.0714539	1.24401	-0.514412	0.682865	3
0.472545	0.0809593	-0.730821	-0.514412	-0.769483	0
1.34967	0.71617	1.28592	1.71857	-0.769483	2
0.432312	0.999319	-0.730821	1.82085	-0.769483	2
0.901415	0.120237	0.82691	1.21034	-0.769483	0
0.303209	0.367839	1.19401	-0.514412	-0.769483	4
0.299672	-0.930428	0.914148	-0.514412	0.729081	0
1.77703	0.682986	1.97673	1.23992	0.212698	3
0.196733	0.727586	0.365664	1.6471	0.341029	3
1.1808	-0.930428	-0.730821	2.90094	1.94154	2
-1.22641	2.74193	-0.730821	-0.514412	1.49549	1
-0.362102	0.20213	1.22563	-0.514412	1.20981	2
0.259126	0.143033	2.31215	-0.514412	0.400971	0
-0.35386	-0.0291868	-0.730821	-0.514412	-0.769483	1
1.37308	0.737831	1.31588	1.03395	-0.769483	2
2.30896	0.0860968	0.776294	3.79292	0.33889	0
1.64789	1.90423	1.06609	-0.514412	3.12118	5
-1.22641	0.145034	-0.730821	-0.514412	-0.769483	1
1.1921	-0.390554	-0.730821	-0.514412	0.434883	3
-1.22641	0.0563258	-0.730821	0.250053	0.0650281	3
0.0329788	0.0500076	-0.0461247	0.243699	0.29954	3
-1.22641	-0.930428	-0.730821	-0.514412	0.253706	3
-0.352545	-0.930428	-0.730821	-0.514412	-0.769483	1
0.411482	0.761321	0.694811	-0.514412	0.278965	0
-1.22641	-0.123252	0.465909	0.810634	-0.769483	3
-1.22641	-0.930428	1.4482	-0.514412	2.55247	3
0.418553	0.539367	0.982283	-0.514412	-0.0577604	3
0.639524	1.72402	0.717107	-0.514412	1.096	2
-0.417191	-0.930428	-0.730821	-0.514412	-0.769483	1
0.428334	0.995067	-0.730821	-0.514412	1.51804	4
-0.300966	0.198413	0.364453	-0.514412	-0.282231	3
-1.22641	1.45893	-0.730821	-0.514412	0.615194	0
0.7271	0.115865	-0.730821	-0.514412	0.868913	2
1.25904	0.571009	1.80372	-0.514412	0.567029	2
0.981511	-0.930428	0.426211	-0.514412	0.0814298	2
1.93021	0.773863	-0.730821	1.80705	0.2897	0
-0.141992	-0.0920913	-0.289328	-0.248799	0.867086	3
0.0584832	-0.930428	-0.730821	-0.514412	-0.769483	2
1.60347	-0.930428	-0.730821	-0.514412	0.771978	0
0.464098	0.074022	0.758391	-0.514412	-0.769483	0
0.834339	0.203433	-0.730821	-0.514412	0.0403351	0
0.737808	0.124502	-0.730821	-0.514412	1.44264	0
0.431545	-0.930428	-0.730821	-0.514412	-0.769483	1
0.359657	-0.930428	1.69803	0.99568	-0.769483	3
1.36695	0.284101	1.06986	1.47934	-0.769483	0
1.03904	1.09036	0.4836	-0.514412	-0.769483	5
1.06709	-0.930428	-0.730821	-0.514412	-0.769483	1
-1.22641	-0.930428	-0.730821	-0.514412	-0.769483	1
0.335553	-0.930428	-0.730821	-0.514412	0.212622	0
-0.0217184	0.313876	-0.730821	0.850011	-0.769483	1
0.342751	-0.930428	-0.730821	-0.514412	1.57065	0
-1.22641	1.12315	0.710183	-0.514412	1.08952	3
-1.22641	1.77205	-0.730821	-0.514412	1.06665	1
-0.441254	-0.119455	-0.730821	-0.514412	0.114765	2
1.5965	0.52876	0.765694	-0.514412	1.14114	2
0.699741	1.37718	1.45876	-0.514412	-0.769483	0
-0.374607	0.655561	-0.730821	-0.514412	0.189824	1
1.39477	-0.930428	-0.730821	-0.514412	1.169	0
-0.810724	0.308554	0.327379	-0.514412	-0.301334	3
0.0146116	-0.068705	1.75109	0.364202	2.06753	3
1.46123	-0.930428	0.620711	2.15718	0.694235	2
0.66402	1.33902	-0.730821	-0.514412	-0.769483	5
2.42584	0.826126	-0.730821	1.56603	2.00878	2
-1.22641	-0.930428	0.484229	-0.514412	-0.769483	1
-0.828364	0.132961	-0.730821	-0.514412	-0.321201	3
-1.22641	1.43528	0.508914	-0.514412	-0.769483	0
1.87851	1.39658	-0.730821	2.58829	0.742531	3
-0.308629	-0.930428	-0.730821	-0.514412	0.741923	1
0.607594	-0.195335	1.87411	-0.514412	0.0320293	1
0.328893	0.392461	-0.730821	-0.514412	2.52414	2
1.44082	1.19089	-0.730821	1.11517	1.83437	0
-1.22641	-0.930428	-0.730821	-0.514412	0.83496	0
-0.110102	-0.930428	0.978655	-0.514412	0.781136	0
0.723806	-0.930428	1.08389	-0.514412	0.565102	0
0.376443	-0.930428	-0.730821	-0.514412	-0.769483	5
-0.325208	1.65913	-0.730821	-0.514412	-0.769483	1
-0.290599	0.285325	0.17847	0.492375	-0.769483	1
-0.120063	-0.930428	-0.730821	-0.514412	-0.769483	0
0.786777	1.41467	0.694632	-0.514412	-0.769483	0
0.167654	-0.930428	-0.730821	-0.514412	-0.769483	6
0.950519	-0.930428	0.722849	-0.514412	2.49442	2
0.831995	-0.930428	-0.730821	-0.514412	0.977447	2
0.549388	1.33786	2.24121	-0.514412	2.10057	1
0.364574	0.97924	-0.730821	1.24466	0.597932	2
-0.194574	-0.930428	-0.730821	-0.514412	-0.769483	3
0.903082	0.45184	1.31855	1.03641	2.30981	2
0.663036	-0.930428	-0.730821	0.753897	1.95528	5
0.891359	-0.930428	1.02069	1.4249	-0.769483	0
0.526734	0.00781952	-0.0840227	2.56605	0.25354	3
0.437397	1.55125	-0.730821	-0.514412	0.301917	1
0.332436	-0.930428	-0.730821	-0.514412	0.812988	1
1.50621	-0.0286652	1.97869	2.48561	1.6961	2
-1.22641	0.378326	-0.730821	-0.514412	-0.380512	3
0.0446774	-0.930428	0.584555	-0.514412	-0.769483	1
-1.22641	0.24495	-0.730821	-0.514412	-0.769483	1
0.746645	0.8876	-0.730821	-0.514412	0.889051	0
-0.295938	0.607517	0.422576	-0.149487	0.907424	3
-1.22641	0.859062	1.9223	2.42318	1.1817	4
0.654729	0.795643	-0.730821	2.31908	-0.769483	2
0.437088	2.1192	-0.730821	-0.514412	0.786662	0
1.42354	1.24863	-0.730821	-0.514412	0.71835	1
0.402295	0.901277	-0.730821	-0.514412	0.867141	3
-1.22641	-0.930428	-0.730821	-0.514412	-0.769483	3
0.418912	-0.121441	1.07334	0.813607	-0.769483	1
1.10518	1.10644	-0.730821	1.01253	-0.769483	2
0.656976	1.20984	0.29637	0.622916	0.681881	0
1.78411	1.36005	-0.730821	0.614697	-0.769483	2
0.753456	0.220062	-0.730821	-0.514412	-0.769483	1
-0.252396	-0.930428	-0.730821	-0.514412	0.327459	1
0.30846	-0.930428	0.572868	-0.514412	1.52883	0
0.953996	-0.107401	0.489411	2.58261	-0.769483	2
-0.359473	-0.930428	1.65092	-0.514412	1.39922	0
1.57259	0.960101	2.53853	1.04308	-0.769483	2
0.810032	1.88688	1.45107	3.26405	0.537168	2
-0.349496	1.77144	-0.730821	-0.514412	-0.769483	1
-1.22641	-0.930428	1.70348	1.40046	-0.769483	0
1.4737	0.477401	1.58933	0.491772	0.283905	3
-0.738287	-0.426255	-0.730821	0.31323	2.57793	3
-0.167447	0.163356	0.890839	-0.514412	-0.769483	1
0.611225	0.967632	-0.730821	-0.514412	1.6434	0
0.0952098	0.856221	0.0056688	-0.514412	1.34433	3
0.151733	2.11473	-0.730821	-0.514412	1.3357	0
1.03531	0.779674	0.479842	-0.514412	1.86974	2
0.598902	0.654329	0.925031	1.31898	-0.769483	0
0.854092	1.83179	0.491574	-0.514412	0.578266	1
-0.239606	-0.444655	1.26347	-0.514412	0.341864	3
-1.22641	-0.930428	1.06174	-0.514412	-0.769483	6
1.93828	-0.211049	-0.730821	-0.514412	3.62473	2
0.192995	-0.930428	1.44281	-0.514412	1.82507	3
-1.22641	0.320715	0.509703	-0.514412	-0.769483	1
-0.0985005	-0.930428	-0.730821	-0.514412	-0.769483	0
0.487265	0.348862	0.543706	-0.514412	0.930849	2
1.57892	0.371667	-0.730821	-0.514412	-0.769483	0
1.11755	-0.930428	2.05321	-0.514412	1.27797	1
-0.294174	-0.930428	1.35078	1.79038	1.07697	0
-1.22641	-0.930428	-0.730821	-0.514412	0.760284	1
-1.22641	0.810439	1.12755	-0.514412	1.25474	1
1.47254	-0.930428	1.27376	4.06182	-0.769483	2
0.248641	0.969997	-0.730821	-0.514412	-0.769483	6
-1.22641	-0.930428	0.400983	0.738746	-0.769483	6
-1.22641	0.653962	1.20016	0.143806	-0.332288	3
0.270893	-0.604282	1.23422	1.35365	0.843142	3
0.629082	0.287373	0.704958	-0.514412	2.68977	3
0.373049	0.434918	0.648917	1.01326	2.87963	0
-1.22641	0.78252	-0.730821	-0.514412	1.83737	1
0.838733	-0.0333364	0.59922	-0.514412	-0.769483	0
-0.0493604	1.62425	1.35731	0.492375	0.766183	3
0.284046	1.70382	-0.730821	-0.514412	-0.769483	1
0.818163	0.870368	0.576984	-0.514412	0.192312	1
0.570296	1.56214	1.27943	-0.514412	-0.769483	1
-1.22641	0.688207	-0.730821	-0.514412	0.217072	0
-0.363336	-0.930428	-0.730821	-0.514412	0.976431	2
1.31017	0.337922	1.14965	3.25029	2.28633	2
0.099258	-0.930428	-0.730821	-0.514412	-0.769483	3
0.204863	1.32403	1.46098	-0.514412	-0.769483	1
-1.22641	-0.023095	1.25186	-0.514412	-0.769483	4
0.279916	1.81319	0.169766	1.05955	2.00412	3
-1.22641	0.821023	-0.730821	-0.514412	2.12784	1
0.866496	-0.930428	-0.730821	0.991753	0.230926	0
1.46432	0.974033	-0.730821	-0.514412	0.276482	2
0.810535	-0.0538682	-0.730821	0.924534	1.37048	2
-0.552872	0.143494	-0.730821	-0.514412	-0.769483	3
0.0376134	-0.930428	-0.730821	-0.514412	-0.769483	1
1.0133	-0.930428	2.22707	-0.514412	-0.769483	0
0.714078	0.690399	1.98815	0.973662	-0.149883	2
0.182409	-0.930428	-0.0228456	0.769256	0.327363	3
0.552341	0.906812	2.57959	-0.514412	0.405514	0
1.18955	2.13366	-0.730821	4.51555	-0.769483	4
1.82948	1.17996	-0.730821	0.686044	-0.769483	2
0.371599	2.05322	0.256854	-0.514412	0.640312	1
-0.403576	-0.0805376	1.56205	2.0243	-0.769483	2
-0.214361	0.681425	1.49532	-0.514412	-0.222017	3
0.376689	0.174053	0.906699	-0.514412	0.590033	3
0.959393	1.88832	-0.730821	-0.514412	-0.769483	0
0.95542	0.393584	-0.730821	-0.514412	0.98343	1
-1.22641	-0.930428	-0.730821	-0.514412	-0.769483	6
-0.24106	0.0873221	2.77214	0.556348	1.00617	2
-1.22641	-0.930428	0.924533	-0.514412	0.958041	2
-0.421538	-0.0990899	-0.730821	-0.514412	-0.769483	1
-0.459886	0.327019	1.44629	0.39736	1.16975	4
-1.22641	2.54612	-0.730821	-0.514412	-0.769483	0
-0.147716	0.183736	-0.730821	-0.514412	-0.769483	4
-1.22641	0.447699	2.52314	2.57263	1.28096	4
0.357067	-0.930428	0.629972	1.70166	0.702454	0
-0.214267	0.114996	-0.730821	-0.514412	-0.769483	6
-0.34405	-0.0190548	0.620394	1.68886	-0.769483	2
0.822559	0.278626	0.459252	-0.514412	0.847815	1
1.19248	1.02064	1.40696	-0.514412	-0.769483	1
0.271038	0.153597	-0.730821	-0.514412	0.412489	0
0.786175	-0.930428	-0.730821	-0.514412	-0.769483	1
1.27006	-0.930428	-0.730821	-0.514412	1.92419	0
0.543339	-0.930428	-0.730821	-0.514412	-0.769483	1
-1.22641	-0.930428	-0.730821	-0.514412	-0.769483	0
0.424988	0.775272	-0.730821	-0.514412	-0.769483	1
-0.24559	-0.930428	-0.730821	1.56658	1.38386	3
0.275122	0.0243995	0.165314	-0.514412	-0.110441	3
1.77079	0.806113	1.8438	-0.514412	0.895838	2
0.0601884	0.895257	-0.730821	-0.514412	-0.769483	1
-1.22641	-0.930428	1.55935	-0.514412	-0.769483	4
-0.5487	-0.359096	0.307	-0.514412	-0.311763	4
0.343948	1.77384	-0.730821	-0.514412	-0.769483	0
1.87816	1.57883	1.30027	1.01953	-0.769483	0
-0.374128	-0.930428	-0.730821	-0.514412	-0.769483	1
1.00073	1.27655	1.44931	1.89948	0.833847	2
-0.240003	0.088414	-0.730821	-0.514412	-0.769483	0
0.418799	-0.930428	-0.730821	-0.514412	-0.769483	0
0.946854	1.17083	0.718723	0.50619	-0.769483	3
-1.22641	-0.930428	0.533884	-0.514412	-0.769483	3
0.717621	-0.930428	-0.730821	-0.514412	0.363036	0
1.50792	0.0607168	1.40061	-0.514412	0.311217	0
-1.22641	0.82744	-0.730821	-0.514412	0.335934	4
-0.344257	2.11364	-0.730821	-0.514412	-0.769483	1
1.43742	-0.076107	0.535808	0.888027	0.923162	2
1.07799	1.73161	-0.730821	3.01801	2.18401	2
0.508052	-0.930428	-0.730821	2.42648	0.184889	0
0.359111	-0.0109641	0.63239	-0.514412	-0.769483	0
-1.22641	2.62712	0.679491	-0.514412	-0.769483	1
-1.22641	-0.0563144	-0.730821	-0.514412	-0.769483	1
0.379715	-0.453976	0.426324	0.766805	0.678507	3
1.1223	-0.930428	-0.730821	1.50584	1.10057	0
0.475885	0.617724	1.87602	2.21005	0.158553	3
1.22437	0.820544	0.125824	0.434084	0.232881	3
0.962207	2.54744	2.36044	2.9083	2.10796	0
-1.22641	-0.930428	1.98963	-0.514412	-0.769483	4
-0.06905	0.538	0.443008	-0.514412	1.23807	0
0.233172	-0.930428	1.50433	-0.514412	1.43648	4
1.3884	-0.930428	-0.730821	-0.514412	-0.769483	1
1.76819	1.21805	-0.730821	1.88826	2.26538	0
-0.310317	1.27116	-0.730821	-0.514412	-0.769483	5
1.23328	0.466003	-0.730821	2.25221	-0.769483	0
1.34432	-0.930428	-0.730821	1.61485	-0.769483	0
0.733697	-0.930428	0.0699176	1.60311	1.35791	3
1.33403	0.443433	-0.730821	-0.514412	-0.769483	3
0.934677	-0.930428	0.705048	1.07541	1.08472	0
0.346901	0.59858	-0.0492584	1.08938	-0.769483	3
-0.0535959	-0.930428	-0.730821	-0.514412	-0.769483	0
-0.404463	1.97259	0.52788	-0.514412	-0.769483	1
0.662511	0.359441	-0.730821	-0.514412	-0.769483	1
1.51233	1.68358	-0.730821	1.76108	1.05615	2
-0.540763	-0.222236	-0.730821	-0.514412	1.97643	1
-1.22641	-0.930428	-0.730821	-0.514412	1.01327	3
1.16369	-0.930428	0.82952	1.21323	-0.769483	0
1.43375	-0.930428	1.15166	-0.514412	-0.769483	0
0.77918	-0.930428	1.57008	-0.514412	-0.769483	3
0.68142	0.256898	1.02953	-0.514412	1.97708	0
-1.22641	-0.247369	-0.730821	1.97414	0.666716	1
-0.455665	0.27042	0.449472	-0.514412	-0.769483	1
-0.356777	-0.930428	0.600906	-0.514412	-0.769483	6
0.106072	0.180819	1.3097	2.5693	1.12938	2
-0.502887	-0.183115	-0.0593256	-0.514412	-0.769483	3
-1.22641	-0.930428	-0.730821	-0.514412	-0.769483	4
0.212629	0.763318	-0.730821	-0.514412	-0.769483	0
-0.0132963	1.11831	-0.730821	-0.514412	0.596736	0
0.110573	-0.0527626	0.758941	1.13508	1.07921	3
-1.22641	-0.930428	-0.730821	2.34215	1.12787	4
0.135131	-0.930428	1.65595	-0.514412	-0.769483	1
0.231294	-0.930428	-0.730821	-0.514412	0.571246	1
-0.405526	-0.0825518	0.526253	-0.514412	-0.769483	1
0.919653	-0.930428	1.76902	-0.514412	0.753897	3
-1.22641	-0.930428	0.403963	-0.514412	0.91075	3
1.34762	2.08276	0.504595	0.853467	2.25714	2
-0.816177	1.18612	-0.102605	-0.514412	0.230651	3
0.110781	0.0133587	-0.730821	-0.514412	0.25958	1
-0.191417	0.896197	0.854133	-0.514412	-0.769483	0
1.11229	1.48518	0.990611	-0.514412	1.01401	3
1.2063	-0.10383	-0.730821	-0.514412	-0.769483	4
-0.0909141	-0.930428	0.416222	-0.514412	0.804763	2
0.557168	1.08239	1.26139	-0.514412	1.4252	0
0.636934	0.825745	1.14765	0.880302	-0.769483	2
-1.22641	-0.930428	-0.730821	-0.514412	-0.769483	4
0.773858	1.13561	-0.730821	-0.514412	-0.769483	0
-1.22641	-0.172039	1.92595	-0.514412	-0.769483	1
0.654405	0.503842	-0.730821	-0.514412	1.1122	2
-0.809697	-0.930428	0.645775	-0.514412	-0.769483	3
1.33293	1.71307	-0.730821	2.55194	1.99452	0
0.396373	0.0189314	0.676713	2.23712	2.24538	2
0.678172	1.03678	-0.730821	-0.514412	-0.769483	1
0.542792	0.684117	0.605991	-0.514412	0.681146	5
0.496874	0.685103	-0.730821	-0.514412	-0.769483	1
0.929527	-0.930428	-0.730821	-0.514412	2.4075	0
0.274173	1.25971	0.533062	-0.514412	1.48686	3
-1.22641	-0.930428	1.31139	-0.514412	0.732416	0
0.407673	1.08634	1.14244	-0.514412	-0.352376	5
1.37434	-0.930428	1.15083	-0.514412	-0.769483	1
0.303832	-0.930428	0.567471	2.08021	3.07069	2
-0.423397	-0.930428	-0.730821	-0.514412	1.58157	3
0.189598	-0.930428	0.43662	-0.514412	0.528085	2
1.52346	-0.249722	-0.730821	1.96831	0.380443	2
0.675607	1.03413	1.42512	1.8727	0.816057	2
-0.40773	0.331642	-0.730821	-0.514412	-0.769483	1
-1.22641	-0.930428	-0.730821	-0.514412	-0.769483	4
0.0396836	0.377298	2.26611	0.596029	3.27678	2
0.175509	1.42843	-0.730821	-0.514412	0.0774507	2
-0.511051	-0.930428	0.943071	-0.514412	-0.769483	1
0.756182	0.516711	0.21519	-0.514412	-0.769483	1
-1.22641	0.101725	-0.730821	-0.514412	-0.769483	1
-0.0830242	-0.150257	1.7281	2.4802	2.90577	0
0.264994	-0.0851004	-0.730821	-0.514412	0.152224	1
2.37987	0.883943	2.21111	-0.514412	2.74095	0
1.33102	-0.0173419	1.26216	2.79076	1.42585	2
0.900076	-0.144097	-0.730821	-0.514412	-0.769483	5
0.474346	0.337021	-0.730821	-0.514412	-0.769483	4
0.0567834	0.39496	1.23422	-0.514412	1.21687	4
1.70846	0.481543	0.70668	-0.514412	1.32186	0
1.20445	1.09951	-0.730821	-0.514412	0.579425	2
0.40513	1.14217	1.76766	-0.514412	-0.769483	0
0.867377	-0.930428	0.990952	0.740543	0.79103	2
0.0331875	0.370588	-0.730821	-0.514412	0.956419	0
0.109444	-0.930428	-0.730821	-0.514412	1.04871	0
0.83648	1.42819	1.23051	-0.514412	-0.769483	0
0.957156	-0.930428	-0.730821	1.8346	-0.769483	2
1.0801	1.45193	0.443125	-0.514412	2.53062	1
1.98055	0.206399	0.954656	-0.514412	1.83078	2
-1.22641	-0.181963	-0.730821	-0.514412	1.83677	3
1.82021	0.330305	-0.730821	-0.514412	1.91592	2
1.30775	0.0199844	0.678274	-0.514412	-0.769483	0
0.685192	1.21752	0.770673	-0.514412	0.825873	2
0.0208067	-0.0634691	-0.730821	-0.514412	1.17144	2
-0.211455	-0.930428	0.823446	-0.514412	1.91631	2
2.06092	-0.930428	0.633157	1.70591	0.375732	0
1.66629	1.16927	-0.730821	-0.514412	2.57057	2
-1.22641	-0.930428	-0.730821	-0.514412	2.16474	0
-1.22641	1.07007	0.175076	-0.514412	-0.769483	1
-0.207169	-0.0441675	0.583162	-0.514412	0.530251	3
0.397207	1.17154	-0.730821	1.45087	0.0953323	2
1.195	-0.930428	1.60163	2.06813	1.81494	1
1.16142	0.134858	-0.730821	1.23434	0.675903	3
0.0908375	-0.404148	1.04555	0.965782	0.318012	4
1.44579	1.14982	-0.730821	-0.514412	0.6259	0
0.506369	1.16987	0.565008	-0.514412	-0.769483	0
-0.562408	0.589704	0.286009	-0.514412	-0.769483	1
-1.22641	-0.424687	0.0189976	-0.514412	-0.769483	3
0.583789	-0.211178	1.29799	1.73193	0.722561	2
0.844824	2.052	1.24149	-0.514412	1.56316	0
0.218101	1.0757	-0.730821	2.77881	-0.769483	0
-1.22641	2.02335	-0.730821	-0.514412	-0.769483	1
-0.194282	0.396046	2.55738	-0.514412	1.34588	3
0.0231915	-0.930428	1.18278	0.576568	-0.0448439	2
-0.27471	-0.930428	1.38626	-0.514412	2.29746	0
0.526055	-0.930428	-0.730821	-0.514412	-0.769483	0
0.969089	-0.930428	-0.730821	-0.514412	1.86192	0
-0.0599316	1.06109	1.76845	0.797692	0.102029	1
-0.285805	-0.930428	-0.730821	-0.514412	1.91968	0
-0.00598489	-0.930428	0.351121	0.208798	-0.28912	3
1.37479	0.392461	-0.730821	-0.514412	0.672936	4
0.0155082	0.352327	1.17101	-0.514412	-0.769483	1
-1.22641	1.9417	1.79233	3.77205	2.27663	4
1.08653	0.27042	0.449472	0.792434	-0.769483	2
-1.22641	-0.930428	-0.730821	2.28576	0.290975	3
0.0914065	0.167057	-0.730821	-0.514412	0.00912504	2
0.110032	0.300774	1.09458	1.75161	-0.769483	3
0.598465	-0.930428	-0.730821	-0.514412	0.875932	2
-1.22641	-0.930428	1.34081	-0.514412	0.274271	1
0.501604	-0.0600044	-0.730821	-0.514412	1.76264	0
1.64492	0.83882	1.16485	-0.514412	3.04279	0
1.08473	0.981453	0.37597	0.711051	0.985926	2
-1.22641	-0.930428	0.568198	-0.514412	0.185851	6
-1.22641	-0.930428	-0.730821	-0.514412	-0.769483	1
0.713019	-0.930428	-0.730821	2.41475	1.41472	2
0.748427	-0.930428	-0.730821	4.09218	-0.769483	2
-1.22641	-0.930428	0.494001	-0.514412	-0.769483	1
0.942513	-0.930428	-0.730821	-0.514412	0.119314	1
1.38432	-0.111829	0.482846	-0.514412	-0.769483	2
0.317697	0.381722	-0.730821	2.10372	1.38579	0
-1.22641	1.16778	-0.730821	-0.514412	-0.769483	0
-0.243692	2.05449	0.77408	-0.514412	-0.769483	0
-1.22641	1.82181	1.39993	-0.514412	1.8315	3
0.443968	-0.103008	1.10716	1.52064	1.79559	2
-1.22641	0.00130336	-0.730821	-0.514412	0.720697	1
0.970446	0.768507	1.54807	1.25156	-0.769483	3
2.15911	-0.930428	0.940903	0.696628	0.750702	2
1.48469	0.34006	1.06043	0.620001	0.211979	3
1.51551	1.46989	-0.730821	0.804463	-0.769483	2
0.625927	-0.409886	0.0409423	-0.514412	-0.769483	1
-1.22641	-0.930428	0.738474	-0.514412	2.38166	4
1.10808	0.496763	1.93297	1.38596	1.00972	2
1.0115	0.633496	1.17204	0.902355	1.63536	2
0.173809	-0.930428	1.96351	-0.514412	0.807456	2
-1.22641	1.06578	0.343614	-0.514412	-0.769483	6
0.122823	-0.930428	1.7634	1.05195	2.56652	2
0.916182	0.545432	-0.730821	-0.514412	-0.769483	1
-1.22641	-0.930428	-0.730821	-0.514412	-0.769483	6
0.698842	-0.0352928	-0.730821	-0.514412	0.206532	1
1.76855	0.826931	1.43965	1.14918	2.65846	2
0.73082	-0.352838	0.992407	0.99425	0.704026	2
-1.22641	-0.0680424	-0.730821	-0.514412	-0.769483	1
-0.0605124	0.869128	-0.730821	-0.514412	1.19267	0
0.997275	1.50008	0.294525	1.23986	-0.0154155	2
2.08922	-0.294796	0.211577	2.84028	1.63	3
0.990418	1.04176	0.228561	1.1452	2.44616	3
1.65156	-0.302715	-0.730821	1.83473	0.790838	3
-1.22641	0.190808	-0.730821	-0.514412	-0.769483	0
0.0789305	-0.930428	1.69136	-0.514412	-0.769483	1
-0.0848703	1.03023	2.17609	-0.514412	1.80575	0
-1.22641	-0.930428	-0.730821	-0.514412	-0.769483	0
-0.00817629	0.815918	-0.730821	-0.514412	-0.769483	4
0.553405	0.694668	0.618023	-0.514412	-0.769483	3
0.012823	-0.930428	1.1669	-0.514412	0.168454	2
0.362806	-0.162127	0.99807	-0.514412	1.02031	1
-0.362941	0.883666	-0.730821	-0.514412	-0.769483	0
-0.185185	-0.930428	0.302391	-0.514412	-0.769483	1
0.737077	-0.930428	-0.730821	2.53419	-0.769483	2
-0.681062	-0.930428	0.603212	-0.514412	-0.769483	3
1.69836	0.848207	-0.730821	2.40537	0.174662	2
2.30111	-0.930428	1.8011	-0.514412	-0.769483	0
0.925467	0.816097	0.987237	-0.514412	-0.769483	1
-1.22641	-0.930428	-0.730821	-0.514412	-0.769483	4
0.944762	1.72332	1.37413	2.29312	-0.769483	0
0.167823	0.142802	-0.730821	-0.514412	-0.315429	3
0.330909	0.678099	-0.730821	-0.514412	-0.769483	1
1.06835	-0.146419	1.02724	-0.514412	0.085365	0
0.378911	1.81441	0.814115	0.587027	1.52444	2
0.201313	-0.930428	1.45555	-0.514412	0.0987972	1
-0.086232	-0.930428	-0.140353	-0.514412	-0.769483	3
-0.0118082	0.927318	1.65371	-0.514412	-0.769483	3
0.176568	0.911173	1.79768	0.636881	0.563114	2
-1.22641	-0.930428	0.612838	-0.514412	-0.769483	3
1.70468	-0.930428	1.85821	-0.514412	1.13456	0
-1.22641	0.554607	0.798213	-0.514412	1.1711	0
0.132991	-0.930428	0.373502	1.79054	-0.769483	2
1.13452	0.891773	0.423837	-0.514412	0.0796841	0
0.917304	0.272759	-0.730821	-0.514412	-0.236329	5
0.373503	0.722094	-0.730821	-0.514412	0.0766267	1
-1.22641	0.0540831	0.72883	-0.514412	-0.769483	1
-0.0911741	-0.408738	0.703818	-0.514412	0.149906	3
1.47562	1.66331	-0.730821	-0.514412	1.37651	0
-0.36136	1.05585	-0.730821	-0.514412	1.39627	1
0.980805	0.701196	-0.730821	-0.514412	-0.769483	1
-1.22641	-0.930428	1.721	-0.514412	0.0775332	1
-0.111936	-0.930428	2.12612	1.37525	0.485646	4
-1.22641	0.589966	-0.730821	2.46881	1.212	0
0.0570259	-0.930428	1.6553	0.959256	0.675933	2
-1.22641	-0.177107	-0.0530325	-0.514412	0.774269	3
0.0681768	0.406728	1.25167	-0.514412	-0.769483	2
2.19823	-0.930428	-0.730821	3.83706	2.86163	2
1.6936	2.13916	-0.730821	-0.514412	0.804875	2
-1.22641	-0.930428	0.480092	-0.514412	-0.769483	3
0.776562	-0.930428	0.879872	-0.514412	-0.769483	0
1.04941	1.98454	2.41666	1.64624	2.40887	0
-1.22641	-0.930428	-0.730821	-0.514412	-0.769483	4
-1.22641	-0.136882	-0.730821	-0.514412	1.05966	1
-1.22641	-0.930428	1.64715	-0.514412	1.65184	3
-0.301808	2.26556	0.685084	-0.514412	1.06599	3
0.609937	-0.327038	0.9389	-0.10169	0.684486	3
-0.0166816	0.319079	-0.730821	-0.514412	0.141383	0
-1.22641	-0.930428	-0.730821	0.902589	-0.769483	3
0.71851	0.564092	0.810184	-0.514412	0.363814	0
1.13013	-0.930428	1.32515	-0.514412	-0.769483	4
1.55463	0.129801	0.498563	1.22604	-0.211754	2
0.153127	-0.170527	1.38176	-0.514412	-0.769483	1
1.12327	1.49652	-0.730821	1.90407	0.836899	0
-1.22641	0.29481	-0.730821	-0.514412	-0.769483	1
0.343509	0.33612	0.229783	-0.514412	-0.769483	1
-1.22641	-0.338051	-0.730821	-0.514412	0.72995	6
0.888856	0.72611	1.72519	-0.514412	1.03673	2
0.920813	0.200744	-0.730821	-0.514412	0.0380179	1
1.74723	-0.930428	2.32058	-0.514412	0.909229	4
-1.22641	-0.930428	0.768278	1.14542	0.332995	0
0.354929	-0.930428	-0.730821	2.43765	1.47166	2
1.3643	-0.249608	0.278573	1.96859	-0.769483	1
0.508008	2.75521	-0.730821	-0.514412	-0.769483	6
0.677614	0.372989	2.18494	2.71398	0.959242	2
-1.22641	-0.930428	0.417001	-0.514412	-0.769483	1
0.400948	-0.930428	1.13321	-0.514412	0.713891	3
0.791295	-0.0677581	-0.730821	-0.514412	1.16501	1
1.25957	0.416923	-0.730821	-0.514412	2.26388	0
-1.22641	-0.930428	1.13491	-0.514412	-0.769483	1
0.103336	-0.930428	-0.730821	-0.514412	1.04134	1
0.212629	-0.930428	2.2343	-0.514412	-0.769483	4
0.845739	0.574412	0.482972	-0.514412	-0.769483	0
0.373147	-0.0583901	-0.142002	-0.514412	-0.769483	3
-1.22641	0.0138204	0.669136	1.03565	-0.769483	0
0.428741	1.77529	-0.0505337	-0.514412	-0.769483	5
0.464098	0.327642	-0.730821	-0.514412	1.13438	0
0.900438	1.26636	1.57606	0.892461	1.93636	2
0.444179	0.537679	1.10744	-0.514412	0.582426	3
-1.22641	1.6916	0.774281	-0.514412	1.8677	0
-0.423902	-0.101533	-0.730821	-0.514412	1.11396	1
1.58247	-0.930428	-0.730821	-0.514412	-0.769483	5
0.170326	-0.295241	0.744983	-0.514412	0.591263	0
-1.22641	-0.930428	-0.730821	-0.514412	-0.769483	6
0.421433	-0.314818	0.181891	0.496162	0.941595	3
-1.22641	-0.930428	-0.730821	-0.514412	-0.769483	0
0.0351629	-0.930428	-0.730821	-0.514412	-0.769483	4
0.544654	-0.930428	-0.730821	-0.514412	0.522914	1
0.204595	0.350939	0.244934	-0.514412	1.40123	3
-0.0551042	0.279393	1.39799	2.37808	1.28892	3
0.291742	0.0382261	-0.730821	-0.514412	-0.769483	3
-0.125095	-0.930428	-0.730821	-0.514412	2.10526	2
-1.22641	0.38362	-0.730821	-0.514412	0.459761	3
0.237837	-0.930428	-0.730821	-0.514412	0.380443	1
1.41189	1.71673	1.79599	1.08024	1.0888	0
1.31796	0.972138	-0.730821	2.60881	0.754828	1
0.313377	-0.930428	-0.730821	-0.514412	0.964639	4
0.5113	1.2801	2.72807	-0.514412	0.918672	1
-1.22641	-0.930428	1.35957	-0.514412	0.767845	0
0.214768	0.765629	0.465058	-0.514412	0.853584	1
-1.22641	-0.930428	-0.730821	-0.514412	-0.769483	1
0.384175	0.254968	-0.730821	-0.514412	1.04437	0
-0.134921	0.779134	0.0915487	1.33627	0.663296	3
3.09369	-0.175117	-0.730821	3.54242	2.91314	0
0.547733	0.404558	-0.730821	2.49376	-0.769483	2
-1.22641	-0.930428	-0.730821	1.03206	-0.769483	3
0.279772	-0.930428	1.16077	2.38487	0.164772	2
-0.287231	0.0396331	1.79344	1.07802	0.288228	0
1.60853	0.539286	-0.730821	1.15721	1.15335	0
0.469543	-0.930428	1.62382	-0.514412	-0.769483	3
0.578402	0.432972	0.136556	-0.514412	1.44967	3
1.17863	-0.930428	0.628526	-0.514412	-0.769483	1
1.36459	-0.930428	2.41325	-0.514412	-0.769483	5
0.919698	0.362383	-0.730821	0.914937	-0.769483	2
-1.22641	-0.930428	0.21268	-0.514412	0.978378	1
0.9361	1.12809	-0.730821	2.86481	-0.769483	0
0.42166	0.771834	0.707043	-0.514412	-0.769483	0
-1.22641	-0.930428	0.206974	-0.514412	-0.079803	1
0.156071	-0.930428	-0.730821	1.82967	0.30233	2
0.212308	0.850399	0.799464	1.17995	0.850814	2
-0.301578	0.753244	1.33724	-0.514412	-0.769483	6
0.0929592	0.93301	0.329586	-0.514412	-0.769483	1
1.47207	-0.930428	0.632067	-0.514412	1.01584	2
-0.0285643	0.306805	0.492977	-0.514412	-0.769483	1
0.351247	-0.930428	2.00156	-0.514412	-0.769483	1
1.62549	-0.395586	1.39345	1.58877	0.426374	2
-0.0510391	0.765745	0.465179	-0.514412	0.110088	2
-0.213566	2.61483	-0.730821	-0.514412	0.652799	1
0.962006	-0.930428	-0.730821	2.05321	1.26243	0
-1.22641	-0.930428	-0.730821	-0.514412	-0.769483	1
0.497553	2.45488	-0.730821	-0.514412	-0.769483	2
0.496025	0.553947	0.797381	-0.514412	1.59845	0
1.50496	-0.930428	0.735433	-0.514412	-0.769483	1
0.163668	0.505359	0.736382	1.11011	-0.769483	0
0.752601	-0.930428	-0.730821	-0.514412	-0.769483	1
1.6389	-0.131217	1.05534	0.79756	0.84269	2
-0.395493	0.627139	1.89057	-0.514412	-0.769483	1
0.338184	-0.930428	0.382191	-0.514412	1.32215	2
1.63663	-0.930428	1.44546	1.15463	0.339112	2
-0.239142	-0.930428	2.05851	0.558844	1.49275	3
-0.116794	0.990463	0.968407	-0.514412	-0.769483	1
0.780184	1.26296	-0.730821	-0.514412	0.923699	1
0.752227	0.136169	-0.730821	1.2365	-0.769483	0
-0.112227	-0.360402	0.114308	-0.514412	-0.147952	3
0.479946	-0.930428	-0.730821	-0.514412	-0.0585018	0
0.926454	-0.930428	0.856393	1.24299	-0.769483	0
0.195706	-0.374744	-0.730821	-0.514412	-0.769483	0
-0.599473	0.531374	0.229248	-0.514412	0.333508	1
0.638417	0.488882	0.715818	1.8155	0.778069	0
-0.173078	0.783186	2.01197	-0.514412	-0.769483	3
-0.417405	-0.930428	0.0344499	1.5372	0.896031	1
0.0204669	-0.930428	-0.730821	-0.514412	0.175497	1
0.371377	1.2477	-0.730821	-0.514412	0.243753	3
-1.22641	0.877738	0.0908302	-0.514412	-0.769483	3
-0.0974239	-0.930428	-0.730821	1.39985	1.02031	0
0.829684	0.55947	-0.730821	-0.514412	0.855035	1
0.335421	0.211059	-0.730821	-0.514412	0.989465	0
0.528592	0.670009	-0.730821	-0.514412	-0.769483	1
0.844885	0.573616	1.09007	-0.514412	1.43227	1
-0.671204	-0.0169394	0.816056	-0.514412	1.33807	3
1.0129	-0.930428	-0.730821	1.35741	1.31724	0
1.48675	0.915465	-0.730821	-0.514412	2.91391	0
0.127079	-0.189979	-0.730821	1.34222	0.976286	2
0.202072	-0.0710937	0.786142	-0.514412	0.346133	3
-0.37066	1.04246	-0.730821	-0.514412	2.45364	2
1.36807	-0.930428	1.07122	-0.514412	0.111342	5
1.00239	-0.930428	-0.730821	-0.514412	0.755656	2
-1.22641	0.0244587	0.684908	-0.514412	-0.769483	1
0.919969	0.362619	1.18627	0.915255	0.180115	2
1.29306	-0.930428	2.13228	-0.514412	1.00585	4
-1.22641	0.527812	0.225825	-0.514412	-0.769483	1
0.618648	-0.930428	-0.730821	-0.514412	-0.769483	1
-0.395765	0.837268	1.16281	0.893997	0.165996	4
-1.22641	0.249219	1.01814	-0.514412	0.080016	4
1.62524	0.742655	1.74972	1.44523	0.532127	2
0.145005	0.486082	-0.730821	-0.514412	-0.769483	0
0.637733	0.995013	0.973979	-0.514412	-0.769483	0
1.15028	1.37829	0.373913	1.79117	1.44205	2
1.74736	1.41093	0.484984	-0.514412	1.43539	2
0.356506	0.941466	0.989659	-0.514412	-0.769483	3
0.288819	0.934103	-0.730821	-0.514412	-0.769483	1
1.04122	1.73952	1.21007	-0.514412	0.965923	2
1.18373	-0.930428	-0.730821	-0.514412	-0.769483	0
0.625156	-0.368071	1.46389	0.960615	0.844569	3
1.07498	-0.19015	1.15901	2.11352	1.93447	3
0.131646	0.472284	1.34886	-0.514412	-0.769483	6
-0.128983	-0.187993	0.369925	2.80827	0.0400353	2
0.139764	0.212519	0.380993	1.36183	1.08523	3
0.391226	-0.489988	1.13777	1.3196	-0.289247	3
-0.0674622	-0.329699	0.444959	-0.514412	-0.385539	3
-1.22641	0.00598266	1.30379	-0.514412	0.251537	2
-1.22641	0.147199	0.866885	-0.514412	-0.769483	3
0.0453494	-0.930428	-0.730821	-0.514412	1.71454	1
-1.22641	0.00310134	-0.730821	-0.514412	-0.769483	3
1.29243	0.0699364	2.64277	-0.514412	-0.769483	1
-0.275076	-0.168645	0.39861	0.245889	0.786988	3
-0.212863	0.572878	-0.730821	-0.514412	-0.769483	1
1.31422	0.341317	-0.730821	1.57326	1.73553	0
-0.281978	0.995393	2.12443	-0.514412	2.1231	0
-0.299163	-0.930428	-0.730821	-0.514412	-0.769483	1
0.246091	-0.244069	0.843605	-0.514412	-0.769483	4
0.334438	1.65392	0.378242	-0.514412	-0.769483	1
-0.0746304	0.737979	0.436158	0.777692	0.0887448	2
1.11659	-0.930428	0.406469	0.74482	0.500324	3
1.21065	2.15605	0.764306	1.14102	1.13985	2
-0.243823	0.535277	-0.730821	-0.514412	-0.769483	0
0.359848	-0.930428	-0.730821	-0.514412	0.84275	1
0.13197	-0.18634	0.372375	-0.514412	0.0418375	3
-0.289872	-0.476604	-0.0579741	-0.514412	0.557037	3
-1.22641	-0.930428	2.14915	-0.514412	-0.769483	4
0.766191	-0.930428	-0.730821	1.68464	-0.00752847	3
0.736639	0.426246	-0.730821	-0.514412	-0.769483	1
0.583546	1.11027	0.652409	2.83556	0.722316	1
-1.22641	1.04215	-0.730821	-0.514412	1.04887	3
1.11488	1.04684	-0.730821	1.15162	-0.769483	0
0.438714	-0.219709	1.4379	0.186953	0.825452	4
1.03841	0.376247	0.576984	-0.514412	-0.769483	0
1.03025	-0.930428	-0.730821	-0.514412	0.36647	0
-1.22641	1.02932	1.19277	-0.514412	0.952207	0
0.842693	0.397973	1.65971	2.13244	0.211828	2
-0.140623	-0.930428	0.355857	-0.514412	-0.769483	1
-0.157883	1.81076	1.29732	0.66577	1.51007	0
0.840145	-0.930428	-0.730821	-0.514412	-0.769483	0
0.174609	-0.930428	-0.730821	-0.514412	0.512612	0
0.923359	0.27787	-0.730821	0.293125	2.23343	3
0.160393	0.706805	0.992589	0.741986	1.59005	0
-1.22641	-0.930428	-0.730821	-0.514412	0.0265677	1
1.24648	0.654912	-0.730821	1.31981	0.959101	0
1.30641	2.33701	0.93242	1.76399	3.07659	2
1.90851	0.868606	1.20415	2.43885	0.653544	0
0.518372	1.30411	-0.730821	-0.514412	0.193398	1
-1.22641	-0.930428	0.20603	-0.514412	0.311147	3
0.848247	0.214961	2.11584	-0.514412	1.32403	0
[truncated: 848 more rows]

## Sheet: Figure 3D
Sex of CD8 T-cells
Female	68
NA	50
Male	2038
Total	2156

## Sheet: Figure 4A
geneID	p_val	avg_log2FC	pct.1	pct.2	p_val_adj
HLA-DQA2	0	2.27088	0.574	0.051	0
S100A9	0	2.08608	0.792	0.233	0
MT2A	1.66774e-110	1.71195	0.561	0.379	4.97404e-106
CXCL8	7.01234e-230	1.61373	0.533	0.184	2.09143e-225
THBS1	0	1.38652	0.793	0.23	0
ANKRD28	0	1.37366	0.845	0.541	0
PLAC8	0	1.31703	0.671	0.291	0
RGCC	0	1.28725	0.94	0.848	0
CXCL5	2.16911e-134	1.26319	0.534	0.288	6.46937e-130
PAPSS2	3.06332e-274	1.25283	0.604	0.218	9.13636e-270
SLC16A10	7.87798e-215	1.22987	0.71	0.374	2.34961e-210
GSN	0	1.20961	0.918	0.534	0
RBM47	1.2528e-290	1.2019	0.922	0.828	3.73648e-286
NAMPT	0	1.18661	0.865	0.468	0
SLC1A3	9.20222e-76	1.18058	0.616	0.472	2.74456e-71
RETN	4.04199e-170	1.17094	0.749	0.593	1.20552e-165
TFRC	0	1.16639	0.925	0.685	0
FOSB	0	1.13886	0.642	0.227	0
HBEGF	0	1.13764	0.853	0.521	0
CYBB	0	1.13558	0.932	0.567	0
CD44	0	1.13135	0.987	0.86	0
ARID5B	0	1.12275	0.593	0.082	0
LMNA	0	1.11921	0.962	0.879	0
ACTB	0	1.09132	0.932	0.9	0
ARHGAP26	1.99841e-240	1.08658	0.762	0.473	5.96026e-236
IL1RN	1.48595e-235	1.06412	0.474	0.144	4.43185e-231
KLF6	0	1.06294	0.95	0.736	0
ZFP36	0	1.00301	0.903	0.65	0
RFX2	1.58741e-293	0.96226	0.749	0.402	4.73446e-289
MYADM	0	0.947087	0.824	0.499	0
MMP19	2.30252e-216	0.920899	0.877	0.686	6.86725e-212
LIPA	5.90615e-286	0.91547	0.793	0.476	1.76151e-281
THBD	1.11724e-125	0.911803	0.634	0.442	3.33218e-121
LST1	0	0.906053	0.877	0.675	0
JUND	0	0.895901	0.947	0.886	0
SGMS2	2.94827e-202	0.895492	0.851	0.684	8.79322e-198
SRGN	0	0.880092	0.969	0.87	0
TUBA1B	0	0.87733	0.919	0.831	0
CXCL3	6.57529e-217	0.87694	0.912	0.729	1.96108e-212
AC020656.1	1.94259e-140	0.86752	0.482	0.229	5.79379e-136
LYZ	3.4376e-115	0.862041	0.912	0.921	1.02526e-110
PABPC1	0	0.860697	0.986	0.899	0
NRP1	3.21233e-210	0.858126	0.797	0.517	9.58076e-206
HCST	2.2435e-246	0.858016	0.81	0.568	6.69125e-242
AC022509.2	3.30073e-208	0.849503	0.567	0.248	9.84443e-204
PELI1	1.03255e-68	0.84922	0.635	0.467	3.07957e-64
SIPA1L1	4.14833e-157	0.844963	0.513	0.218	1.23724e-152
PSME4	8.01749e-53	0.839258	0.773	0.728	2.39122e-48
SIK3	2.77883e-125	0.82699	0.772	0.569	8.28786e-121
PLAUR	1.4242e-259	0.824691	0.916	0.707	4.24768e-255
GPCPD1	1.41218e-153	0.823181	0.923	0.854	4.21183e-149
ADGRE5	2.38926e-284	0.818229	0.913	0.711	7.12598e-280
IL1RAP	3.78408e-190	0.814841	0.777	0.522	1.1286e-185
CCL3	6.97469e-65	0.813348	0.144	0.029	2.0802e-60
COTL1	0	0.812345	0.902	0.703	0
ANXA1	3.71654e-196	0.801723	0.969	0.959	1.10846e-191
CXCL2	3.09176e-128	0.792385	0.701	0.464	9.22118e-124
CD69	5.74977e-246	0.778498	0.321	0.016	1.71487e-241
TREM2	6.59524e-294	0.777829	0.706	0.32	1.96703e-289
CTSL	4.96169e-137	0.777472	0.94	0.881	1.47982e-132
FNDC3B	4.83923e-100	0.774705	0.906	0.872	1.4433e-95
RNF144B	9.02839e-154	0.771177	0.671	0.38	2.69272e-149
APOC2	0.257027	0.759889	0.252	0.268	1
ATP2B1	7.0917e-128	0.756899	0.831	0.648	2.1151e-123
ASAP1	2.75787e-139	0.743595	0.856	0.749	8.22536e-135
TGM2	3.48622e-221	0.725394	0.769	0.468	1.03977e-216
SAMSN1	5.13215e-154	0.722721	0.713	0.373	1.53066e-149
DOCK10	6.85038e-92	0.722352	0.782	0.636	2.04312e-87
ABHD2	0	0.71759	0.795	0.369	0
GLIPR2	0	0.717427	0.965	0.835	0
MPEG1	0	0.712477	0.563	0.063	0
SGK1	3.28742e-186	0.708029	0.5	0.194	9.80473e-182
IGSF6	8.32117e-214	0.699245	0.877	0.657	2.48179e-209
CMTM6	0	0.698308	0.884	0.542	0
HLA-DRA	3.28189e-299	0.697074	0.934	0.939	9.78824e-295
MIR3945HG	1.36226e-200	0.695433	0.795	0.524	4.06294e-196
FABP5	5.13289e-173	0.690796	0.921	0.907	1.53089e-168
LTA4H	0	0.689201	0.962	0.892	0
FBP1	2.34374e-217	0.686887	0.953	0.936	6.99021e-213
RBM3	0	0.683646	0.898	0.701	0
MITF	7.15104e-71	0.683469	0.805	0.712	2.1328e-66
RBP4	1.47407e-146	0.682517	0.751	0.497	4.39642e-142
MNDA	1.37056e-221	0.671227	0.907	0.818	4.0877e-217
EGR2	3.5704e-213	0.66163	0.587	0.252	1.06487e-208
SOD2	3.6232e-108	0.657037	0.818	0.619	1.08062e-103
RPS6	1.8928e-267	0.652642	0.92	0.912	5.64526e-263
CCL20	9.12509e-47	0.652641	0.477	0.321	2.72156e-42
IL7R	1.0721e-105	0.64692	0.617	0.41	3.19755e-101
ABL2	4.54303e-143	0.642112	0.768	0.561	1.35496e-138
EPB41L3	1.32482e-121	0.641203	0.767	0.547	3.95127e-117
PNP	0	0.639352	0.689	0.297	0
RCAN1	1.62896e-71	0.638093	0.364	0.196	4.85837e-67
MBNL1	3.2047e-52	0.637706	0.895	0.85	9.55803e-48
EEF1A1	0	0.635952	0.955	0.922	0
MACC1	3.12456e-81	0.63196	0.773	0.615	9.31899e-77
VMO1	4.99617e-157	0.621911	0.727	0.493	1.49011e-152
ATP1A1	4.78117e-183	0.616453	0.858	0.63	1.42598e-178
FCER1G	4.30332e-270	0.612927	0.921	0.923	1.28347e-265
ATXN1	1.86785e-111	0.610887	0.791	0.629	5.57088e-107
RASAL2	1.57e-77	0.609746	0.841	0.762	4.68253e-73
ACTG1	1.1815e-153	0.607922	0.921	0.845	3.52381e-149
PTPN1	2.33418e-144	0.600328	0.817	0.627	6.96169e-140
INHBA	5.72695e-53	0.593425	0.882	0.814	1.70806e-48
MCL1	1.71953e-252	0.592611	0.957	0.786	5.12851e-248
TRAF3	1.04572e-182	0.590202	0.571	0.253	3.11886e-178
AGFG1	3.94456e-128	0.589809	0.901	0.771	1.17646e-123
LRMDA	1.76721e-59	0.588643	0.827	0.764	5.27071e-55
SPARC	2.40804e-215	0.588423	0.617	0.277	7.18198e-211
CFL1	5.00829e-224	0.584972	0.928	0.906	1.49372e-219
CCL4	1.36842e-18	0.584077	0.21	0.137	4.08131e-14
SLC8A1	1.03091e-36	0.583071	0.813	0.785	3.07469e-32
KLF2	1.09293e-144	0.582594	0.704	0.424	3.25965e-140
PNRC1	6.15621e-145	0.580841	0.897	0.754	1.83609e-140
B4GALT5	7.85022e-172	0.57976	0.659	0.344	2.34133e-167
RPL9	1.09796e-270	0.577087	0.92	0.914	3.27468e-266
ZFAND3	6.10398e-68	0.576072	0.854	0.817	1.82051e-63
ATP5MC3	3.9928e-227	0.57094	0.906	0.872	1.19085e-222
SNHG5	8.36488e-165	0.570211	0.859	0.729	2.49483e-160
TUBA1C	5.16569e-193	0.567271	0.864	0.685	1.54067e-188
RPS27A	3.15626e-250	0.564249	0.912	0.916	9.41353e-246
HP	3.12399e-208	0.563944	0.354	0.059	9.31731e-204
H3F3A	1.12166e-281	0.562464	0.928	0.922	3.34535e-277
EVL	2.17176e-228	0.561308	0.805	0.486	6.47727e-224
NFKB1	1.41651e-151	0.560859	0.636	0.325	4.22474e-147
BASP1	8.78933e-178	0.559828	0.347	0.065	2.62142e-173
GK	1.41141e-105	0.558919	0.807	0.611	4.20953e-101
ADGRE3	1.92633e-137	0.558693	0.448	0.19	5.74529e-133
RPS8	1.84767e-231	0.558569	0.917	0.917	5.51066e-227
TPM3	3.80082e-234	0.55024	0.962	0.842	1.13359e-229
TMSB4X	8.4073e-289	0.549458	0.93	0.924	2.50748e-284
CD14	1.28416e-87	0.548377	0.576	0.368	3.83001e-83
KLF4	2.19234e-152	0.54732	0.866	0.68	6.53866e-148
FDX1	1.11207e-154	0.545867	0.764	0.536	3.31675e-150
MOB3B	1.98379e-109	0.544687	0.808	0.625	5.91664e-105
AREG	9.25708e-50	0.544642	0.251	0.116	2.76092e-45
CD9	2.24319e-70	0.543767	0.913	0.894	6.6903e-66
SOCS3	1.98873e-232	0.543248	0.479	0.125	5.93138e-228
DENND4A	8.73396e-90	0.54305	0.74	0.57	2.6049e-85
CSF1	9.73053e-99	0.541364	0.246	0.07	2.90213e-94
FCGR1A	1.07542e-188	0.539736	0.832	0.609	3.20744e-184
QSOX1	5.85955e-190	0.534378	0.767	0.489	1.74761e-185
SQOR	1.42771e-190	0.5314	0.834	0.598	4.25814e-186
TUBA1A	2.38234e-104	0.529469	0.562	0.326	7.10533e-100
HLA-DQB1	2.41619e-140	0.52802	0.948	0.951	7.20629e-136
SGMS1	5.99607e-75	0.527618	0.744	0.611	1.78833e-70
PTPRJ	2.7938e-145	0.527508	0.592	0.297	8.3325e-141
SPRED1	6.66527e-76	0.52615	0.692	0.516	1.98792e-71
RPS26	1.98576e-79	0.526118	0.905	0.877	5.92253e-75
MXD1	1.1032e-204	0.520701	0.476	0.134	3.29031e-200
SAMHD1	5.26855e-199	0.520363	0.968	0.852	1.57135e-194
EZR	2.52034e-155	0.517601	0.721	0.449	7.51692e-151
PDLIM5	3.09264e-98	0.513685	0.817	0.672	9.22379e-94
LIMK2	1.4948e-131	0.512548	0.588	0.319	4.45825e-127
FLNA	1.07616e-153	0.509749	0.894	0.727	3.20964e-149
TPT1	2.42852e-231	0.508481	0.929	0.921	7.24307e-227
EMP1	2.68819e-130	0.50542	0.232	0.034	8.01752e-126
YWHAB	1.57076e-216	0.503765	0.94	0.865	4.68478e-212
C5AR1	1.75831e-137	0.50212	0.906	0.725	5.24417e-133
HEATR5B	1.31819e-65	0.498026	0.785	0.684	3.93149e-61
ZFAND5	6.44769e-122	0.496759	0.864	0.683	1.92302e-117
ARRDC4	5.40244e-96	0.496704	0.714	0.521	1.61128e-91
TGFBI	1.93877e-227	0.494943	0.693	0.326	5.78238e-223
TRPS1	2.75693e-56	0.494731	0.523	0.357	8.22255e-52
B3GNT5	3.11529e-87	0.493773	0.913	0.841	9.29135e-83
NFAT5	6.98298e-55	0.493443	0.619	0.456	2.08267e-50
YWHAZ	1.22884e-196	0.493251	0.958	0.825	3.66501e-192
SLCO3A1	5.43517e-98	0.490726	0.634	0.418	1.62104e-93
OLR1	1.89754e-134	0.490643	0.986	0.953	5.65941e-130
GCA	2.54701e-152	0.488914	0.855	0.647	7.59646e-148
PLEK	1.2716e-168	0.487611	0.768	0.445	3.79253e-164
TMA7	1.03575e-164	0.486841	0.89	0.81	3.08914e-160
PPP1R15B	7.75957e-207	0.485873	0.78	0.462	2.31429e-202
GNG10	1.47419e-165	0.484607	0.892	0.744	4.39677e-161
PTPN12	1.61347e-68	0.483464	0.914	0.874	4.81216e-64
H3F3B	5.3477e-126	0.482138	0.934	0.913	1.59495e-121
PTPRC	7.17406e-150	0.481549	0.959	0.876	2.13966e-145
TPM4	7.14644e-142	0.480055	0.773	0.523	2.13142e-137
WASF2	4.85854e-174	0.479101	0.889	0.706	1.44906e-169
MSN	1.38705e-97	0.478944	0.902	0.773	4.13687e-93
WDR49	1.81647e-64	0.478808	0.418	0.252	5.41763e-60
HLA-DPA1	9.69784e-175	0.477136	0.926	0.936	2.89238e-170
RUNX1	3.29027e-68	0.47712	0.911	0.843	9.81322e-64
HIPK1	3.13101e-197	0.475806	0.639	0.315	9.33825e-193
ADAMTSL4-AS1	2.38891e-102	0.474876	0.65	0.405	7.12492e-98
ACTR3	1.73592e-191	0.473212	0.952	0.834	5.17738e-187
RPS23	2.75715e-184	0.471988	0.917	0.917	8.2232e-180
ELF1	4.24254e-58	0.468264	0.87	0.796	1.26534e-53
MB21D2	3.3338e-108	0.467469	0.456	0.228	9.94307e-104
RAB10	1.33361e-102	0.467346	0.933	0.846	3.97749e-98
ARHGAP15	3.63552e-118	0.467134	0.591	0.311	1.08429e-113
ATP13A3	1.01615e-79	0.465473	0.643	0.444	3.03066e-75
PICALM	1.18615e-80	0.465256	0.88	0.746	3.53771e-76
SLC25A3	3.69375e-168	0.464779	0.898	0.783	1.10166e-163
HSP90B1	3.26808e-134	0.462612	0.935	0.851	9.74705e-130
FLVCR2	3.63101e-21	0.455896	0.705	0.643	1.08295e-16
LCP1	2.43765e-139	0.451831	0.924	0.814	7.2703e-135
CEACAM8	6.20744e-216	0.45148	0.289	0.015	1.85137e-211
PDGFC	4.84486e-42	0.450254	0.679	0.559	1.44498e-37
BHLHE40	6.00646e-140	0.448207	0.729	0.472	1.79143e-135
TGOLN2	7.34502e-178	0.446569	0.926	0.813	2.19065e-173
ITGA5	3.4592e-130	0.445669	0.588	0.328	1.03171e-125
RPS3A	3.63179e-138	0.444463	0.914	0.917	1.08318e-133
NABP1	2.34952e-81	0.443667	0.62	0.426	7.00743e-77
DIAPH1	1.49125e-115	0.443287	0.813	0.61	4.44766e-111
ARHGAP6	5.81927e-39	0.441261	0.575	0.474	1.7356e-34
ELOVL7	2.34292e-87	0.441233	0.195	0.044	6.98777e-83
ARHGDIB	1.44186e-122	0.440219	0.89	0.798	4.30036e-118
GNB1	4.41151e-126	0.438565	0.907	0.755	1.31573e-121
CD47	4.74956e-155	0.436192	0.871	0.673	1.41656e-150
AGPAT4	1.04215e-80	0.435972	0.69	0.507	3.10821e-76
TUBB6	6.81169e-131	0.433518	0.789	0.57	2.03159e-126
CD58	5.79299e-103	0.432154	0.882	0.767	1.72776e-98
ARPC2	2.31133e-215	0.431024	0.986	0.96	6.89355e-211
AQP9	7.83885e-168	0.430741	0.548	0.22	2.33794e-163
ARRDC3	1.32239e-195	0.430669	0.428	0.112	3.94403e-191
ACSL4	1.60466e-104	0.430365	0.664	0.416	4.78591e-100
FLT1	1.50536e-127	0.430079	0.181	0.008	4.48975e-123
RPS6KA3	6.53618e-110	0.429314	0.643	0.406	1.94942e-105
ANXA5	4.26796e-202	0.428739	0.987	0.954	1.27292e-197
KRT10	2.21841e-206	0.42792	0.571	0.24	6.61641e-202
ATP6AP2	1.50375e-148	0.42602	0.893	0.78	4.48493e-144
PPP3CA	3.59728e-65	0.424653	0.653	0.458	1.07289e-60
IKZF2	4.66399e-144	0.423981	0.385	0.127	1.39104e-139
ACTR2	1.5528e-167	0.423322	0.97	0.9	4.63122e-163
HK3	5.15834e-260	0.422776	0.518	0.141	1.53847e-255
HIPK3	2.77147e-124	0.421569	0.677	0.416	8.2659e-120
BAZ1A	4.35071e-89	0.420485	0.873	0.747	1.2976e-84
RASA2	6.13265e-105	0.418613	0.632	0.398	1.82906e-100
TUBB4B	1.81888e-116	0.41852	0.765	0.579	5.42482e-112
HLA-DQB2	7.73333e-198	0.41837	0.47	0.153	2.30647e-193
CAPZA2	1.14377e-156	0.417561	0.928	0.774	3.41129e-152
LPCAT2	1.54593e-126	0.416978	0.744	0.494	4.61073e-122
STIM1	1.03994e-68	0.41688	0.768	0.617	3.10161e-64
EIF4G2	3.71603e-141	0.415355	0.912	0.77	1.10831e-136
ACO1	5.74371e-92	0.414547	0.791	0.615	1.71306e-87
RTN4	2.05232e-127	0.413336	0.985	0.952	6.12105e-123
RPL39	5.70787e-146	0.411213	0.913	0.913	1.70237e-141
HNRNPA1	8.86461e-141	0.410366	0.906	0.772	2.64387e-136
NUMB	7.70297e-66	0.410007	0.759	0.611	2.29741e-61
PCNX1	4.01552e-49	0.409968	0.719	0.566	1.19763e-44
FAM102B	2.96574e-129	0.408804	0.659	0.383	8.84531e-125
ADA2	1.17262e-120	0.408537	0.757	0.533	3.49734e-116
RSPO3	1.97544e-129	0.407789	0.341	0.107	5.89174e-125
MFSD14B	8.33826e-75	0.407552	0.768	0.589	2.48689e-70
ATP6V1B2	2.80236e-141	0.405818	0.795	0.546	8.35805e-137
ENPP4	3.82936e-151	0.403572	0.766	0.507	1.14211e-146
LIMS1	1.28049e-105	0.402149	0.873	0.678	3.81905e-101
RPL10A	1.76738e-102	0.401763	0.906	0.902	5.27121e-98
IGF1	3.09765e-56	0.401458	0.176	0.058	9.23874e-52
ICAM1	3.4353e-105	0.400978	0.43	0.193	1.02458e-100
AIF1	8.81301e-85	0.399816	0.897	0.85	2.62848e-80
SRSF2	3.68023e-135	0.399	0.824	0.61	1.09763e-130
IDS	4.2893e-123	0.398944	0.808	0.588	1.27928e-118
NPTN	2.12401e-143	0.3986	0.833	0.588	6.33487e-139
CAMK1D	1.47833e-58	0.398428	0.638	0.458	4.4091e-54
TRIB1	4.01383e-173	0.398191	0.494	0.193	1.19712e-168
TEX14	3.5351e-25	0.397947	0.558	0.461	1.05434e-20
ATP2C1	3.01908e-19	0.396685	0.765	0.679	9.00441e-15
OVCH1	3.36382e-74	0.395631	0.381	0.201	1.00326e-69
LY86	1.15243e-91	0.39464	0.832	0.7	3.43713e-87
BZW1	1.31059e-144	0.394163	0.846	0.631	3.90883e-140
CHST11	1.58606e-67	0.394016	0.602	0.395	4.73043e-63
AKT3	2.01088e-14	0.393567	0.561	0.508	5.99746e-10
KCTD12	2.62573e-105	0.393216	0.744	0.521	7.83123e-101
USP32	1.57718e-74	0.39313	0.726	0.535	4.70393e-70
TRPV2	1.4282e-125	0.393114	0.822	0.611	4.25962e-121
SPOCD1	8.04183e-153	0.392452	0.398	0.131	2.39847e-148
HLA-DQA1	1.05119e-66	0.390251	0.965	0.91	3.13516e-62
PAPSS1	1.73105e-128	0.389967	0.72	0.47	5.16284e-124
NIBAN1	1.07539e-101	0.38981	0.634	0.38	3.20734e-97
CAPZA1	3.37788e-151	0.388882	0.938	0.799	1.00745e-146
PHTF2	4.92901e-93	0.385558	0.605	0.373	1.47008e-88
C6orf62	1.13653e-133	0.385353	0.793	0.539	3.38969e-129
CR1	6.40981e-250	0.385346	0.437	0.087	1.91173e-245
STOM	9.98269e-41	0.384175	0.905	0.825	2.97734e-36
CCL4L2	5.47305e-19	0.381999	0.17	0.1	1.63234e-14
RPL13A	3.76096e-106	0.381958	0.921	0.92	1.12171e-101
CPE	1.07849e-107	0.381594	0.726	0.479	3.21658e-103
ZSWIM6	2.34409e-32	0.381333	0.749	0.658	6.99124e-28
CLTC	1.11548e-129	0.381197	0.846	0.608	3.32693e-125
NLK	1.52436e-53	0.380916	0.608	0.46	4.5464e-49
PFN1	5.76525e-86	0.376992	0.923	0.917	1.71949e-81
CAP1	5.76494e-121	0.37567	0.92	0.787	1.71939e-116
EEF1B2	1.2424e-90	0.373881	0.901	0.893	3.70544e-86
FAM49B	2.52854e-130	0.373258	0.866	0.639	7.54136e-126
RPL27A	4.24048e-121	0.372059	0.919	0.916	1.26472e-116
KYNU	1.125e-31	0.371918	0.845	0.761	3.35531e-27
C15orf48	2.51231e-61	0.371568	0.291	0.135	7.49295e-57
PRKAR1A	1.07777e-171	0.36941	0.681	0.355	3.21445e-167
AC016831.7	1.71407e-131	0.369318	0.389	0.14	5.11222e-127
MRC1	8.24941e-107	0.369107	0.985	0.952	2.46039e-102
POMP	3.0604e-104	0.368824	0.919	0.867	9.12764e-100
SEPTIN9	1.24018e-78	0.368465	0.826	0.659	3.69885e-74
CDK14	1.45585e-30	0.368429	0.717	0.634	4.34207e-26
TMEM30A	7.51737e-130	0.367673	0.715	0.445	2.24206e-125
GABPB1	1.73524e-72	0.367118	0.428	0.239	5.17536e-68
CDC42SE2	4.63439e-115	0.366215	0.595	0.322	1.38221e-110
HCK	1.22438e-85	0.364581	0.913	0.774	3.65171e-81
MIDN	3.28594e-126	0.363765	0.716	0.453	9.80031e-122
BTD	8.2236e-111	0.363474	0.544	0.305	2.45269e-106
RPS19	2.64943e-97	0.363268	0.924	0.922	7.90194e-93
CYBA	7.33054e-136	0.362852	0.923	0.936	2.18633e-131
PPIA	8.05724e-120	0.359816	0.928	0.918	2.40307e-115
H2AFV	2.61419e-92	0.359747	0.782	0.628	7.79681e-88
ATP2A2	8.49198e-85	0.358353	0.74	0.529	2.53273e-80
APOC1	8.12326e-42	0.358123	0.923	0.922	2.42276e-37
ATP6V1A	5.83502e-109	0.357323	0.751	0.508	1.7403e-104
RPL4	8.02082e-108	0.356077	0.92	0.875	2.39221e-103
ADGRE2	8.45544e-138	0.355765	0.244	0.036	2.52183e-133
LRRFIP2	4.82603e-66	0.355548	0.681	0.516	1.43936e-61
TOMM6	1.22416e-99	0.355132	0.88	0.789	3.65104e-95
IFI27	3.87498e-28	0.352544	0.271	0.161	1.15571e-23
HLA-DPB1	4.23207e-97	0.351234	0.963	0.961	1.26222e-92
AC096564.1	1.12743e-67	0.350565	0.509	0.323	3.36257e-63
PALLD	9.31242e-07	0.349621	0.227	0.191	0.0277743
CALM2	1.06218e-106	0.34949	0.946	0.921	3.16795e-102
TSC22D3	3.02845e-87	0.349153	0.858	0.685	9.03235e-83
LRRC8C	1.2537e-119	0.349116	0.522	0.265	3.73916e-115
ITGAV	1.00503e-63	0.348548	0.533	0.348	2.99749e-59
APOE	2.20465e-40	0.348318	0.869	0.861	6.57537e-36
RAC2	9.3366e-108	0.347853	0.71	0.481	2.78464e-103
JUNB	1.0502e-42	0.347464	0.853	0.76	3.13223e-38
RPL7	7.47066e-96	0.347066	0.917	0.909	2.22812e-91
CD74	4.45186e-122	0.346466	0.99	0.988	1.32777e-117
RBPJ	3.88399e-71	0.345921	0.883	0.734	1.1584e-66
IPCEF1	8.2555e-168	0.344699	0.239	0.015	2.4622e-163
EGR1	3.82923e-31	0.34406	0.468	0.339	1.14207e-26
GBP1	4.40288e-51	0.342661	0.615	0.454	1.31316e-46
CCL23	1.75712e-110	0.34215	0.338	0.123	5.2406e-106
S100A13	1.52665e-69	0.341806	0.841	0.707	4.55322e-65
TUBB	3.0721e-83	0.34168	0.814	0.643	9.16255e-79
FUOM	2.18239e-96	0.341653	0.722	0.51	6.50898e-92
COMMD6	2.84665e-78	0.340557	0.885	0.829	8.49014e-74
LMAN1	8.88081e-135	0.340142	0.762	0.521	2.6487e-130
RAP1B	2.07729e-82	0.337511	0.973	0.933	6.19551e-78
IL18	2.77968e-83	0.336463	0.826	0.656	8.29041e-79
NFIL3	3.68518e-99	0.335993	0.764	0.542	1.0991e-94
CDC42	2.04219e-126	0.335871	0.972	0.926	6.09084e-122
GALNT1	9.80874e-109	0.334982	0.681	0.432	2.92546e-104
DUSP1	3.6172e-74	0.334603	0.965	0.866	1.07883e-69
CLEC5A	1.20862e-229	0.333736	0.292	0.009	3.6047e-225
BSG	2.5728e-77	0.333707	0.889	0.781	7.67337e-73
PLK3	1.3866e-169	0.333617	0.561	0.243	4.13553e-165
PPDPF	3.64136e-83	0.333344	0.888	0.816	1.08604e-78
PHLDA1	9.29703e-85	0.333064	0.549	0.323	2.77284e-80
ST3GAL2	1.59481e-115	0.332087	0.555	0.299	4.75654e-111
RPS4Y1	3.46164e-72	0.331026	0.899	0.727	1.03243e-67
RPLP0	2.06552e-97	0.330728	0.936	0.912	6.16041e-93
WARS	7.46313e-45	0.33026	0.635	0.478	2.22588e-40
PNPLA8	8.34924e-64	0.329423	0.658	0.479	2.49016e-59
LILRB1	2.64971e-165	0.328807	0.52	0.213	7.90277e-161
MFHAS1	5.05799e-82	0.327031	0.485	0.281	1.50855e-77
RHOB	1.59131e-22	0.326875	0.837	0.779	4.74608e-18
MAST2	8.69494e-52	0.326823	0.537	0.376	2.59327e-47
BCL2	8.44415e-129	0.32631	0.242	0.04	2.51847e-124
ARL8B	8.31854e-62	0.325022	0.803	0.648	2.48101e-57
BMP2K	5.55083e-121	0.323954	0.548	0.277	1.65554e-116
NR4A2	2.6513e-111	0.323878	0.476	0.215	7.9075e-107
CLEC4A	8.02214e-183	0.323372	0.479	0.171	2.3926e-178
MOB1A	1.0345e-105	0.323203	0.86	0.68	3.08539e-101
CLEC7A	8.88844e-70	0.323102	0.86	0.737	2.65098e-65
SEC61G	3.28672e-75	0.322515	0.826	0.684	9.80263e-71
MYL12B	8.04099e-95	0.321831	0.925	0.893	2.39822e-90
PHF20	1.30015e-60	0.321693	0.758	0.6	3.87769e-56
HINT1	2.34218e-79	0.320904	0.898	0.848	6.98555e-75
LILRB4	8.85578e-150	0.320201	0.326	0.081	2.64123e-145
ATG7	8.6309e-40	0.320157	0.814	0.729	2.57416e-35
NAP1L1	6.45834e-82	0.319744	0.922	0.827	1.9262e-77
PPT1	1.65954e-87	0.318823	0.816	0.659	4.94958e-83
AL365361.1	1.29488e-113	0.318757	0.446	0.209	3.86197e-109
SLC27A4	1.52455e-97	0.318671	0.749	0.54	4.54696e-93
SMIM25	1.51307e-48	0.31786	0.86	0.792	4.51273e-44
MAP2K3	1.27409e-104	0.317303	0.571	0.322	3.79998e-100
IQGAP2	7.58035e-46	0.316835	0.78	0.646	2.26084e-41
SLC44A2	1.25762e-180	0.315656	0.445	0.141	3.75086e-176
IVNS1ABP	4.68923e-75	0.315436	0.697	0.488	1.39856e-70
GALNT12	1.95817e-138	0.315114	0.479	0.208	5.84026e-134
LINC01619	3.78777e-110	0.31384	0.343	0.115	1.1297e-105
RNF149	5.81186e-62	0.313834	0.961	0.9	1.73339e-57
MPHOSPH6	6.46301e-93	0.313607	0.808	0.611	1.92759e-88
FCHSD2	4.31119e-35	0.313036	0.478	0.341	1.28581e-30
ATP5MPL	2.06999e-80	0.311664	0.871	0.783	6.17376e-76
TIMP1	2.01593e-28	0.310957	0.663	0.563	6.01251e-24
BTG2	3.79076e-47	0.309225	0.693	0.531	1.13059e-42
MYL6	1.52621e-79	0.308957	0.929	0.922	4.55192e-75
CCL3L1	1.95132e-79	0.307954	0.112	0.003	5.81981e-75
EIF3L	5.57279e-104	0.307852	0.797	0.592	1.66208e-99
FAM107B	6.77008e-46	0.30713	0.757	0.589	2.01918e-41
MYH9	3.58943e-96	0.30704	0.792	0.555	1.07055e-91
MTHFD2	4.90788e-99	0.306685	0.537	0.303	1.46377e-94
RPS20	2.15495e-88	0.305989	0.918	0.919	6.42714e-84
FAM120A	2.51528e-110	0.305728	0.793	0.553	7.50182e-106
ARF6	1.26422e-86	0.305506	0.768	0.568	3.77054e-82
TBC1D1	1.75603e-126	0.30538	0.56	0.281	5.23736e-122
PPARD	3.86263e-52	0.305239	0.609	0.437	1.15203e-47
P4HA1	4.91244e-40	0.305119	0.773	0.663	1.46514e-35
ARF3	4.55814e-116	0.304771	0.707	0.46	1.35947e-111
CD109	9.79906e-136	0.304187	0.395	0.137	2.92257e-131
UBA52	6.23603e-103	0.304162	0.921	0.919	1.8599e-98
CKLF	2.72715e-47	0.30355	0.819	0.732	8.13373e-43
DDX60L	0.00775907	0.303475	0.645	0.644	1
STAT3	8.96765e-27	0.302924	0.827	0.757	2.6746e-22
KDM6B	2.98584e-75	0.302158	0.673	0.475	8.90526e-71
SLC9A7	1.01796e-146	0.301041	0.3	0.065	3.03608e-142
PTPN2	4.10588e-56	0.299833	0.742	0.596	1.22458e-51
BEX3	1.597e-145	0.298856	0.262	0.041	4.76306e-141
DLC1	0.943825	0.298273	0.27	0.276	1
IL6ST	2.59202e-54	0.298263	0.642	0.478	7.73069e-50
P2RY13	2.83557e-70	0.29775	0.438	0.242	8.45709e-66
CELF1	1.00215e-54	0.297311	0.792	0.644	2.98892e-50
RPL15	2.1586e-86	0.297063	0.918	0.918	6.43802e-82
RPS24	1.22791e-87	0.29648	0.92	0.919	3.66225e-83
LASP1	1.12006e-103	0.295916	0.671	0.43	3.34058e-99
NUS1	1.64708e-70	0.295359	0.779	0.602	4.91241e-66
FNIP2	5.44076e-48	0.295085	0.554	0.382	1.62271e-43
COLEC12	1.99187e-31	0.294453	0.817	0.725	5.94074e-27
AGO2	4.34284e-96	0.294452	0.557	0.316	1.29525e-91
GSTO1	3.07955e-96	0.29299	0.955	0.943	9.18476e-92
RPL27	4.34312e-71	0.292788	0.913	0.913	1.29533e-66
NAA20	5.16816e-86	0.29266	0.795	0.618	1.5414e-81
PROS1	3.67974e-104	0.291212	0.553	0.306	1.09748e-99
NF1	3.63615e-48	0.291098	0.682	0.531	1.08448e-43
AC020916.1	1.70561e-40	0.289357	0.461	0.314	5.08698e-36
ARHGAP18	8.8108e-70	0.288847	0.957	0.885	2.62782e-65
TYROBP	3.03632e-85	0.288771	0.915	0.926	9.05583e-81
ZEB2	1.5009e-22	0.288749	0.851	0.793	4.47645e-18
ACYP2	3.9663e-24	0.2886	0.78	0.682	1.18295e-19
LRRFIP1	2.8592e-32	0.288042	0.968	0.961	8.52755e-28
CD276	2.08299e-103	0.287165	0.526	0.289	6.21253e-99
RPL24	8.63455e-70	0.286961	0.914	0.912	2.57525e-65
UST	3.51522e-22	0.286711	0.327	0.235	1.04842e-17
EIF1	2.5106e-60	0.285756	0.939	0.93	7.48786e-56
TMEM173	4.43684e-85	0.285687	0.692	0.469	1.32329e-80
ERI1	1.59749e-58	0.285684	0.528	0.353	4.76452e-54
CNIH4	1.0491e-61	0.285411	0.82	0.688	3.12895e-57
AL163541.1	1.85828e-25	0.285175	0.331	0.226	5.54232e-21
SLC16A6	1.38401e-82	0.284053	0.412	0.198	4.12782e-78
RPSA	3.97867e-63	0.282938	0.916	0.899	1.18664e-58
ANXA2	4.89317e-89	0.282904	0.987	0.981	1.45939e-84
SVIL	8.6499e-25	0.28287	0.929	0.902	2.57983e-20
ALDH3A2	5.78421e-97	0.282599	0.673	0.434	1.72514e-92
MCEMP1	3.21065e-46	0.281817	0.896	0.868	9.57576e-42
BID	6.11584e-66	0.281227	0.837	0.692	1.82405e-61
PHLDA2	2.32096e-84	0.28084	0.401	0.2	6.92225e-80
DNAJC5B	2.44795e-113	0.280608	0.436	0.185	7.30102e-109
RPL3	8.09335e-69	0.280527	0.92	0.914	2.41384e-64
SUB1	1.04439e-68	0.279954	0.899	0.801	3.11489e-64
MYOF	1.12779e-57	0.278858	0.758	0.584	3.36364e-53
SPCS3	6.83303e-83	0.278698	0.814	0.642	2.03795e-78
EEF1G	1.23463e-68	0.278476	0.916	0.9	3.6823e-64
CANX	5.0969e-72	0.27814	0.907	0.786	1.52015e-67
RPS9	5.6166e-64	0.278085	0.925	0.919	1.67515e-59
ETS2	2.60412e-65	0.278028	0.772	0.581	7.76677e-61
FKBP1A	4.38879e-62	0.277242	0.856	0.733	1.30896e-57
IMPAD1	5.76586e-101	0.277212	0.614	0.376	1.71967e-96
OGT	5.11505e-55	0.277204	0.478	0.301	1.52557e-50
FCGR1B	6.00398e-102	0.277022	0.538	0.3	1.79069e-97
ACOT7	1.90179e-70	0.276574	0.576	0.374	5.67208e-66
HSPA5	1.0016e-50	0.276547	0.859	0.731	2.98727e-46
MAT2A	3.88658e-86	0.276224	0.595	0.366	1.15917e-81
EHD1	1.08425e-137	0.275547	0.347	0.099	3.23377e-133
ARHGDIA	1.18626e-65	0.275132	0.779	0.615	3.53803e-61
LYST	1.06569e-51	0.274027	0.791	0.659	3.17843e-47
DDX17	4.98388e-79	0.273875	0.865	0.694	1.48644e-74
SRSF9	3.96331e-75	0.273509	0.851	0.738	1.18206e-70
CRIM1	6.18927e-135	0.273141	0.381	0.124	1.84595e-130
RELB	6.27313e-88	0.272984	0.522	0.298	1.87096e-83
RPL17	1.45925e-43	0.27267	0.921	0.918	4.35221e-39
RNGTT	7.50555e-69	0.272222	0.509	0.31	2.23853e-64
NCKAP1L	3.04927e-68	0.272064	0.834	0.664	9.09445e-64
ABCA1	8.89877e-89	0.272036	0.268	0.082	2.65406e-84
EPAS1	1.23077e-55	0.271989	0.758	0.59	3.67077e-51
CRADD	1.3828e-12	0.271449	0.284	0.218	4.1242e-08
HLA-DMA	4.82119e-65	0.27144	0.939	0.939	1.43792e-60
MTMR3	3.46537e-54	0.271286	0.626	0.445	1.03355e-49
CSF2RB	1.26194e-131	0.270615	0.473	0.206	3.76372e-127
USP3	7.43677e-31	0.268991	0.775	0.665	2.21802e-26
OTUD1	5.28311e-30	0.268524	0.552	0.423	1.57569e-25
STX11	9.1736e-51	0.267833	0.879	0.78	2.73603e-46
MAN2B1	7.00896e-73	0.267613	0.849	0.711	2.09042e-68
SNX2	2.61594e-66	0.267063	0.94	0.882	7.80205e-62
ARL4A	5.61685e-39	0.266017	0.886	0.812	1.67523e-34
TTTY14	1.47884e-33	0.265711	0.452	0.312	4.41065e-29
OPN3	4.08674e-42	0.265517	0.788	0.664	1.21887e-37
MT1E	2.12203e-72	0.265063	0.12	0.011	6.32895e-68
ARL6IP1	3.67242e-64	0.264901	0.955	0.915	1.0953e-59
KIFC3	1.84083e-123	0.264884	0.308	0.089	5.49028e-119
TLNRD1	1.20685e-131	0.264382	0.461	0.199	3.59943e-127
NDUFC2	5.80843e-62	0.264107	0.85	0.739	1.73236e-57
RBM8A	1.3584e-56	0.264097	0.849	0.743	4.05143e-52
LAIR1	4.59662e-66	0.264064	0.857	0.726	1.37094e-61
ZNF267	3.34109e-64	0.263923	0.561	0.366	9.96481e-60
SLC35F1	1.2235e-20	0.263894	0.223	0.145	3.64909e-16
NR4A3	2.05144e-60	0.263347	0.336	0.166	6.11842e-56
RAPGEF1	4.26445e-37	0.263321	0.839	0.722	1.27187e-32
DUSP6	6.31598e-51	0.263286	0.396	0.24	1.88374e-46
CD4	9.44879e-71	0.262282	0.715	0.521	2.8181e-66
MAFB	2.64478e-31	0.261615	0.548	0.405	7.88805e-27
CD82	3.36154e-78	0.261113	0.588	0.38	1.00258e-73
TNIP3	9.32549e-71	0.261061	0.182	0.048	2.78133e-66
PSENEN	2.24528e-82	0.260903	0.643	0.432	6.69656e-78
PTPRE	3.80173e-80	0.260864	0.616	0.386	1.13387e-75
FERMT3	2.8445e-76	0.260547	0.746	0.54	8.48371e-72
RAPH1	4.73431e-142	0.260413	0.328	0.082	1.41201e-137
LPP	2.59724e-14	0.260111	0.837	0.823	7.74627e-10
SLC4A7	8.35396e-108	0.259922	0.246	0.058	2.49157e-103
RPL13	5.928e-55	0.259256	0.923	0.918	1.76803e-50
MLEC	8.35275e-85	0.258887	0.658	0.442	2.49121e-80
PIM3	1.73001e-79	0.258288	0.547	0.332	5.15975e-75
EDEM1	1.29454e-98	0.258045	0.456	0.218	3.86096e-94
CARMIL1	1.08367e-108	0.257417	0.221	0.043	3.23203e-104
USP6NL	2.96972e-53	0.257178	0.517	0.341	8.8572e-49
STON1	8.09344e-43	0.257162	0.263	0.147	2.41387e-38
LINC02154	3.67021e-19	0.256986	0.299	0.208	1.09464e-14
UBL5	2.79609e-55	0.256424	0.89	0.852	8.33934e-51
RPL12	2.0292e-58	0.25612	0.913	0.918	6.05209e-54
DOCK5	1.68247e-122	0.255602	0.358	0.116	5.01797e-118
BCL2A1	1.31482e-31	0.254761	0.882	0.811	3.92146e-27
MYD88	5.72704e-60	0.254689	0.721	0.543	1.70809e-55
NUFIP2	4.49401e-43	0.254271	0.811	0.677	1.34034e-38
RPS17	2.26685e-39	0.25425	0.908	0.9	6.76087e-35
DMXL2	1.60898e-37	0.253682	0.649	0.495	4.79877e-33
RPL23	6.40645e-42	0.253676	0.919	0.915	1.91072e-37
ZC3H12A	4.6623e-100	0.253475	0.438	0.207	1.39053e-95
FGD4	1.71109e-28	0.253104	0.771	0.655	5.10332e-24
AGO3	6.91063e-33	0.252598	0.675	0.555	2.0611e-28
SAMD4A	1.66161e-29	0.252433	0.467	0.343	4.95574e-25
PPP1CB	7.77533e-86	0.251999	0.768	0.541	2.31899e-81
SCPEP1	1.78446e-38	0.251815	0.844	0.734	5.32214e-34
ALDH1A2	2.69625e-17	0.251195	0.456	0.359	8.04158e-13
BEX4	5.26916e-57	0.251063	0.713	0.538	1.57153e-52
DSE	3.36756e-40	0.250549	0.78	0.649	1.00437e-35
LINC02577	2.52675e-50	0.250484	0.284	0.147	7.53604e-46
DDX21	3.23366e-53	0.250386	0.879	0.769	9.64439e-49
ADD3	0.00753829	-0.250234	0.337	0.326	1
SCML1	2.79424e-38	-0.250586	0.446	0.541	8.33381e-34
GOLGB1	1.57525e-16	-0.250726	0.668	0.68	4.69819e-12
TNFSF10	5.30871e-87	-0.251049	0.116	0.276	1.58332e-82
SGK3	1.26168e-20	-0.251079	0.766	0.759	3.76295e-16
ABHD12	2.33798e-33	-0.251318	0.549	0.612	6.97302e-29
SMAP2	5.49856e-09	-0.251538	0.582	0.573	0.000163995
YME1L1	9.32885e-12	-0.251709	0.748	0.721	2.78233e-07
STX10	3.08877e-59	-0.252196	0.391	0.509	9.21225e-55
TBXAS1	3.5428e-69	-0.25255	0.868	0.911	1.05664e-64
AF233439.1	1.40702e-108	-0.252719	0.039	0.177	4.19644e-104
CD2	3.12566e-142	-0.253722	0.003	0.123	9.32228e-138
AC022217.2	1.15787e-72	-0.254533	0.037	0.141	3.45335e-68
ATG2A	1.62845e-53	-0.254569	0.17	0.295	4.85685e-49
EIF2AK2	2.09836e-26	-0.254803	0.681	0.697	6.25835e-22
STX6	2.766e-29	-0.255749	0.542	0.59	8.24961e-25
SP110	4.39259e-29	-0.255905	0.704	0.72	1.31009e-24
DPYD-AS1	7.60038e-36	-0.255991	0.201	0.299	2.26681e-31
HEBP2	1.15966e-48	-0.256263	0.44	0.533	3.45867e-44
RIPK1	3.84674e-23	-0.256503	0.5	0.547	1.14729e-18
PPA1	1.34825e-50	-0.256776	0.613	0.675	4.02116e-46
MR1	4.11068e-27	-0.25687	0.69	0.707	1.22601e-22
DDRGK1	6.49286e-46	-0.257365	0.566	0.626	1.9365e-41
GLRX	1.98448e-53	-0.257366	0.887	0.897	5.91872e-49
AC009313.1	2.22465e-19	-0.258042	0.209	0.279	6.63503e-15
DPP7	1.2344e-47	-0.258171	0.787	0.807	3.6816e-43
RGS10	3.88973e-31	-0.258297	0.601	0.626	1.16011e-26
CSTA	9.81153e-34	-0.258927	0.84	0.851	2.92629e-29
CCDC91	5.3983e-25	-0.259693	0.691	0.725	1.61004e-20
SP100	7.30918e-34	-0.259858	0.771	0.786	2.17996e-29
R3HDM2	2.77366e-22	-0.259929	0.679	0.699	8.27243e-18
AC018682.1	9.81168e-43	-0.260097	0.289	0.406	2.92633e-38
NDUFA6	1.45889e-48	-0.261077	0.714	0.75	4.35113e-44
UBXN2A	6.94228e-28	-0.261773	0.321	0.399	2.07054e-23
SLC3A2	1.03404e-37	-0.262325	0.84	0.856	3.08401e-33
SIGLEC1	2.20861e-46	-0.262438	0.383	0.504	6.58718e-42
ANG	4.44587e-95	-0.263128	0.121	0.281	1.32598e-90
ATP6V0A1	8.3789e-29	-0.26326	0.421	0.493	2.49901e-24
ATP1B1	6.73691e-32	-0.263383	0.83	0.832	2.00928e-27
SCCPDH	2.43827e-46	-0.263527	0.644	0.68	7.27215e-42
IFRD1	4.25945e-29	-0.263671	0.493	0.583	1.27038e-24
ZCCHC2	6.99988e-30	-0.264021	0.595	0.628	2.08772e-25
VAT1	2.67491e-27	-0.264068	0.66	0.676	7.97793e-23
LINC01004	6.21526e-39	-0.264727	0.259	0.369	1.8537e-34
CALCOCO2	4.9731e-41	-0.265371	0.511	0.576	1.48323e-36
LGALS3	1.06337e-54	-0.26542	0.938	0.954	3.17149e-50
TOM1	6.75747e-30	-0.265507	0.645	0.687	2.01542e-25
TLN1	3.67197e-30	-0.265778	0.745	0.76	1.09517e-25
PCCA	8.75143e-26	-0.266165	0.598	0.652	2.61011e-21
NAPA	3.40482e-41	-0.266659	0.621	0.669	1.01549e-36
RORA	1.506e-68	-0.267201	0.111	0.248	4.49164e-64
NOL7	6.54473e-42	-0.267444	0.714	0.742	1.95197e-37
TMEM150B	1.45335e-90	-0.267737	0.185	0.354	4.33463e-86
AC079209.1	2.37857e-69	-0.268265	0.165	0.308	7.09408e-65
FMN1	9.54871e-25	-0.26842	0.127	0.206	2.8479e-20
DHRS3	1.44621e-35	-0.268875	0.53	0.593	4.31333e-31
AC007384.1	5.86104e-14	-0.27015	0.339	0.392	1.74806e-09
DDIT3	3.3675e-48	-0.270344	0.345	0.458	1.00436e-43
TSEN2	2.61814e-43	-0.271211	0.314	0.429	7.8086e-39
RIN2	9.13142e-13	-0.271615	0.408	0.437	2.72345e-08
TCN2	1.12906e-98	-0.272169	0.181	0.361	3.36742e-94
VDAC1	3.18725e-49	-0.27345	0.824	0.823	9.50597e-45
CFD	3.15768e-41	-0.274153	0.82	0.878	9.41777e-37
KDM4B	3.19966e-38	-0.275271	0.285	0.382	9.54299e-34
ARHGAP25	6.38369e-36	-0.275979	0.262	0.361	1.90394e-31
C9orf72	3.16577e-35	-0.276838	0.595	0.65	9.44191e-31
ITSN1	2.33559e-12	-0.276913	0.367	0.413	6.96589e-08
MANBA	1.97786e-25	-0.277014	0.693	0.715	5.89896e-21
RAB20	7.00712e-16	-0.277092	0.755	0.745	2.08987e-11
RBMS2	4.09214e-26	-0.277247	0.594	0.629	1.22048e-21
MAPK8	2.27938e-15	-0.278105	0.477	0.518	6.79826e-11
AP002336.2	2.20679e-40	-0.278711	0.313	0.419	6.58175e-36
TRHDE	0.0137496	-0.279933	0.465	0.441	1
CD99	9.71791e-42	-0.28119	0.596	0.649	2.89837e-37
ZBTB20	1.5837e-17	-0.281796	0.55	0.595	4.72338e-13
ZNF141	2.25732e-16	-0.2824	0.276	0.329	6.73247e-12
SNHG6	2.14562e-35	-0.282426	0.795	0.788	6.39932e-31
MFSD10	5.6839e-50	-0.282505	0.61	0.662	1.69522e-45
ECHDC1	3.40184e-40	-0.283645	0.774	0.786	1.0146e-35
RPL36AL	1.36446e-71	-0.28387	0.907	0.906	4.0695e-67
ZSCAN16-AS1	4.71089e-59	-0.285842	0.395	0.503	1.40502e-54
ERO1B	3.21672e-36	-0.286217	0.209	0.311	9.59386e-32
CREG1	2.12537e-41	-0.28635	0.794	0.784	6.33891e-37
GRK3	1.77242e-23	-0.286363	0.76	0.774	5.28624e-19
IGBP1	5.16203e-53	-0.287371	0.645	0.689	1.53958e-48
AC090796.1	5.82793e-35	-0.289017	0.274	0.377	1.73818e-30
THUMPD3-AS1	6.89974e-38	-0.289223	0.491	0.576	2.05785e-33
RAB8A	3.56713e-58	-0.289663	0.661	0.714	1.0639e-53
AC015923.1	2.19586e-47	-0.289781	0.317	0.443	6.54916e-43
DPYD	5.32579e-19	-0.290819	0.8	0.823	1.58842e-14
TAF1D	7.90529e-30	-0.291501	0.681	0.702	2.35775e-25
C22orf34	1.25462e-63	-0.291623	0.162	0.297	3.74192e-59
LINC02185	9.69585e-77	-0.292056	0.253	0.414	2.89179e-72
SRRM2	2.13333e-46	-0.292334	0.872	0.878	6.36265e-42
LDLRAD3	7.32666e-30	-0.292578	0.354	0.447	2.18518e-25
SLU7	5.90185e-55	-0.293918	0.557	0.629	1.76023e-50
CD5L	1.32729e-53	-0.293935	0.2	0.329	3.95864e-49
ARGLU1	8.48236e-37	-0.294148	0.466	0.548	2.52986e-32
CDC42EP3	1.12296e-47	-0.29455	0.536	0.608	3.34924e-43
HAGH	4.32554e-71	-0.29457	0.634	0.703	1.29009e-66
AMIGO2	8.9028e-47	-0.294769	0.749	0.797	2.65526e-42
2024-03-01	1.85667e-38	-0.295389	0.593	0.665	5.53752e-34
PHLDA3	2.09054e-60	-0.296023	0.807	0.824	6.23505e-56
AFF4	1.53179e-31	-0.296088	0.839	0.873	4.56857e-27
CSF2RA	5.46571e-44	-0.296177	0.575	0.644	1.63015e-39
HECA	6.08731e-23	-0.296371	0.551	0.588	1.81554e-18
FAM3B	2.21007e-114	-0.296389	0.218	0.429	6.59153e-110
CAPG	1.81754e-78	-0.296575	0.926	0.931	5.42082e-74
IRF7	1.08324e-93	-0.297225	0.273	0.463	3.23076e-89
APBB1IP	3.22094e-36	-0.299383	0.579	0.634	9.60644e-32
PDK3	9.15754e-48	-0.299427	0.323	0.433	2.73124e-43
FPR3	2.77742e-60	-0.299785	0.133	0.261	8.28366e-56
LAMP1	2.62772e-59	-0.3006	0.883	0.881	7.83716e-55
MRNIP	3.30522e-74	-0.302023	0.117	0.257	9.85782e-70
BST2	3.34229e-52	-0.302248	0.8	0.823	9.96839e-48
ANP32B	1.89378e-52	-0.30266	0.847	0.84	5.64818e-48
UNC93B1	5.69115e-60	-0.303182	0.553	0.635	1.69738e-55
SLC45A4	2.68292e-48	-0.303419	0.219	0.337	8.0018e-44
P2RY12	2.5842e-101	-0.303686	0.056	0.199	7.70738e-97
MFGE8	1.57624e-82	-0.304357	0.25	0.407	4.70115e-78
PRCP	2.368e-56	-0.304621	0.303	0.428	7.06256e-52
DBI	1.13191e-55	-0.306449	0.86	0.865	3.37592e-51
FAM126A	7.1011e-28	-0.306764	0.405	0.483	2.1179e-23
TNS3	7.03696e-26	-0.307122	0.794	0.83	2.09877e-21
KDM5A	3.19624e-23	-0.307332	0.588	0.614	9.53279e-19
RNF130	1.06932e-60	-0.311075	0.845	0.852	3.18925e-56
ABHD3	5.13367e-24	-0.311111	0.517	0.556	1.53112e-19
INSR	7.16634e-39	-0.311416	0.298	0.402	2.13736e-34
FBXL20	6.12924e-44	-0.311764	0.352	0.459	1.82804e-39
NCF1	2.27521e-43	-0.312967	0.447	0.554	6.78582e-39
ORAI3	1.5864e-104	-0.313367	0.309	0.484	4.73142e-100
ZNF589	3.85196e-89	-0.313794	0.18	0.351	1.14885e-84
NR1D2	8.55006e-73	-0.314253	0.275	0.432	2.55006e-68
HPCAL1	6.48382e-40	-0.314763	0.542	0.6	1.9338e-35
PNISR	2.20059e-50	-0.315	0.601	0.669	6.56325e-46
BCAR3	2.97553e-39	-0.315403	0.43	0.534	8.87451e-35
ARHGEF3	1.31724e-06	-0.315555	0.633	0.62	0.0392867
PARAL1	3.45145e-58	-0.316625	0.622	0.682	1.02939e-53
ZNF331	0.000727693	-0.31975	0.356	0.362	1
EAPP	1.06936e-72	-0.321159	0.435	0.555	3.18935e-68
AC092691.1	5.7312e-53	-0.32128	0.714	0.846	1.70933e-48
FAH	2.76834e-120	-0.322795	0.209	0.406	8.25656e-116
FHIT	1.06907e-30	-0.323052	0.563	0.654	3.18851e-26
LRP5L	2.50558e-88	-0.325078	0.163	0.332	7.4729e-84
ZNF10	6.55786e-77	-0.32576	0.195	0.352	1.95588e-72
FAM13A	2.08468e-79	-0.326291	0.174	0.336	6.21757e-75
AC092120.3	2.17476e-22	-0.326496	0.179	0.256	6.48621e-18
SMC6	7.71597e-72	-0.326726	0.342	0.486	2.30129e-67
RNF168	2.17607e-38	-0.327984	0.556	0.627	6.49013e-34
PER1	1.10508e-28	-0.328434	0.534	0.578	3.29591e-24
MMP2	5.0704e-55	-0.330543	0.245	0.384	1.51225e-50
SAP30	5.33528e-80	-0.330608	0.234	0.391	1.59125e-75
PCED1B	3.08465e-40	-0.331047	0.678	0.749	9.19996e-36
ABCC3	1.81482e-36	-0.331176	0.448	0.525	5.41269e-32
CTSA	4.62661e-54	-0.331318	0.656	0.716	1.37989e-49
SAMD9L	9.76964e-54	-0.331823	0.62	0.684	2.9138e-49
NQO2	8.57284e-60	-0.33225	0.522	0.628	2.55685e-55
MRPL18	3.49965e-68	-0.332826	0.592	0.667	1.04377e-63
MIR181A1HG	6.51483e-18	-0.332903	0.291	0.356	1.94305e-13
S100A4	6.75735e-71	-0.333056	0.913	0.918	2.01538e-66
CD52	6.4184e-20	-0.333863	0.871	0.838	1.91429e-15
CXCR4	3.56011e-37	-0.334101	0.32	0.454	1.0618e-32
SERPINA1	2.70904e-43	-0.334586	0.916	0.918	8.0797e-39
ZBTB8OS	1.18232e-66	-0.334637	0.678	0.743	3.52626e-62
DBNDD2	2.55039e-76	-0.335052	0.584	0.671	7.60653e-72
DENND4C	2.3819e-43	-0.335276	0.796	0.856	7.10402e-39
SLC22A15	8.32604e-64	-0.336614	0.276	0.425	2.48324e-59
LY6E	3.68401e-58	-0.338294	0.87	0.882	1.09876e-53
LINC01091	1.31899e-88	-0.340628	0.075	0.216	3.93388e-84
HIST1H2AC	3.89995e-155	-0.342008	0.07	0.272	1.16316e-150
DGLUCY	4.81928e-59	-0.342679	0.469	0.574	1.43735e-54
HLA-B	1.12631e-118	-0.344207	0.956	0.951	3.35922e-114
GPX4	3.49009e-101	-0.344291	0.914	0.924	1.04092e-96
LDHB	1.02559e-50	-0.344865	0.82	0.832	3.05882e-46
NUCB1	7.71445e-85	-0.344918	0.825	0.839	2.30084e-80
PDLIM1	9.8362e-51	-0.345221	0.738	0.778	2.93365e-46
AC084871.1	4.78226e-47	-0.345493	0.285	0.415	1.42631e-42
ECH1	5.87022e-84	-0.346033	0.814	0.837	1.75079e-79
ZFAS1	1.67824e-54	-0.348444	0.932	0.913	5.00534e-50
FAM89A	8.87378e-98	-0.349411	0.902	0.917	2.64661e-93
LPL	1.43343e-48	-0.349574	0.779	0.831	4.2752e-44
C1QC	7.39416e-47	-0.35142	0.903	0.919	2.20531e-42
JMY	7.80477e-88	-0.351438	0.088	0.233	2.32777e-83
OSBPL1A	7.52145e-65	-0.351697	0.718	0.762	2.24327e-60
ADAMTS6	4.8602e-70	-0.356533	0.108	0.243	1.44956e-65
SNTB1	1.18509e-91	-0.357203	0.78	0.903	3.53453e-87
GRAMD1B	3.86496e-53	-0.357402	0.353	0.475	1.15272e-48
MIF	2.73737e-89	-0.3602	0.864	0.883	8.1642e-85
HSD17B4	1.1708e-51	-0.360789	0.685	0.709	3.49192e-47
SMIM4	1.81346e-101	-0.361433	0.407	0.56	5.40866e-97
TMEM140	6.2069e-98	-0.36168	0.265	0.444	1.85121e-93
SNHG12	1.69542e-65	-0.361681	0.254	0.392	5.05659e-61
TRA2A	4.99115e-38	-0.362593	0.689	0.74	1.48861e-33
HIST1H4C	1.9931e-121	-0.364736	0.232	0.434	5.94443e-117
GAS5	6.55898e-69	-0.368147	0.73	0.791	1.95622e-64
CREBRF	8.16908e-82	-0.370261	0.378	0.535	2.43643e-77
EPB41L4A	6.26567e-52	-0.371471	0.376	0.493	1.86874e-47
SIRPB1	2.90032e-84	-0.374981	0.437	0.553	8.65022e-80
SIDT2	2.31153e-88	-0.375558	0.552	0.67	6.89413e-84
H2AFJ	6.77383e-83	-0.376657	0.75	0.81	2.02029e-78
RSRP1	2.53395e-61	-0.378626	0.55	0.647	7.55751e-57
MX2	3.82176e-85	-0.378786	0.184	0.355	1.13984e-80
ABHD15-AS1	3.4181e-116	-0.379398	0.122	0.309	1.01945e-111
MAP1LC3B	8.56023e-104	-0.380909	0.843	0.876	2.55309e-99
PRKAG2	1.46284e-39	-0.380964	0.25	0.349	4.36291e-35
PLPP3	6.4016e-51	-0.381023	0.37	0.501	1.90928e-46
EIF2AK3	3.24746e-28	-0.383024	0.328	0.406	9.68555e-24
IFIT1	9.77671e-122	-0.383174	0.216	0.431	2.9159e-117
DDHD1	2.00704e-48	-0.383576	0.631	0.703	5.98599e-44
TEX2	1.63148e-49	-0.384108	0.537	0.628	4.8659e-45
ABR	5.74347e-35	-0.384342	0.716	0.737	1.71299e-30
TNFAIP2	5.54867e-71	-0.387072	0.602	0.713	1.65489e-66
KIF16B	4.62164e-32	-0.388006	0.605	0.649	1.3784e-27
IFI44L	2.52663e-96	-0.388616	0.26	0.444	7.53567e-92
S100A6	8.3438e-166	-0.3896	0.927	0.924	2.48854e-161
HLA-A	6.40773e-39	-0.389642	0.96	0.955	1.91111e-34
H1FX	8.81881e-72	-0.390405	0.321	0.462	2.63021e-67
EPB41L4A-AS1	2.18975e-105	-0.393427	0.365	0.534	6.53092e-101
HIST1H1E	2.27574e-247	-0.397548	0.079	0.352	6.78739e-243
CABLES1	1.01109e-104	-0.397973	0.232	0.427	3.01557e-100
MPHOSPH8	4.94238e-87	-0.398208	0.656	0.737	1.47406e-82
PATL2	6.24151e-121	-0.398627	0.145	0.341	1.86153e-116
NOCT	7.16923e-48	-0.401344	0.347	0.466	2.13822e-43
ALG9	2.46616e-57	-0.403518	0.553	0.628	7.35533e-53
HSPD1	1.32438e-81	-0.404257	0.797	0.83	3.94996e-77
RNASET2	6.66431e-121	-0.404369	0.862	0.882	1.98763e-116
DDX24	1.41561e-92	-0.404391	0.86	0.875	4.22205e-88
MT-ND1	1.14954e-129	-0.404842	0.928	0.987	3.42849e-125
DDAH2	1.00406e-103	-0.410557	0.658	0.739	2.99462e-99
SNHG32	9.47005e-89	-0.412004	0.669	0.749	2.82444e-84
SLC19A3	2.87992e-46	-0.412483	0.491	0.564	8.58935e-42
GADD45B	6.84467e-68	-0.41257	0.492	0.651	2.04142e-63
MMP2-AS1	6.43253e-64	-0.414505	0.419	0.569	1.9185e-59
CYP27A1	2.14785e-127	-0.415082	0.943	0.96	6.40597e-123
HSPE1	1.33307e-95	-0.417873	0.819	0.869	3.97587e-91
AF127936.2	4.30023e-53	-0.418144	0.58	0.633	1.28254e-48
PARP4	2.13986e-68	-0.418502	0.753	0.79	6.38213e-64
YBX1	5.00424e-201	-0.419744	0.947	0.932	1.49251e-196
FN1	6.06306e-88	-0.421677	0.305	0.54	1.80831e-83
TENT5A	3.25191e-98	-0.421939	0.453	0.622	9.69882e-94
LINC02432	3.63025e-191	-0.422473	0.045	0.258	1.08272e-186
FHL1	9.9895e-64	-0.425905	0.768	0.818	2.97937e-59
OLMALINC	9.94383e-144	-0.428748	0.18	0.404	2.96575e-139
GBE1	1.83466e-23	-0.428982	0.405	0.474	5.47188e-19
LAMB1	5.63795e-77	-0.430298	0.297	0.461	1.68152e-72
EVI2B	5.29603e-105	-0.430598	0.87	0.882	1.57954e-100
NRIP1	2.3911e-70	-0.430831	0.739	0.812	7.13147e-66
XAF1	6.8251e-111	-0.431415	0.454	0.631	2.03559e-106
QKI	2.40263e-46	-0.435299	0.856	0.871	7.16585e-42
KCNE1	9.71531e-65	-0.446212	0.643	0.744	2.89759e-60
POLR1D	1.95937e-112	-0.448402	0.691	0.749	5.84383e-108
HLA-E	6.19703e-150	-0.448907	0.921	0.926	1.84826e-145
TCOF1	8.10788e-89	-0.450367	0.334	0.525	2.41818e-84
AC026369.3	6.02803e-99	-0.450532	0.918	0.911	1.79786e-94
UBXN1	4.64315e-117	-0.451455	0.728	0.792	1.38482e-112
IFI6	2.58861e-76	-0.451817	0.815	0.859	7.72052e-72
AGRP	1.14799e-81	-0.452903	0.41	0.562	3.42388e-77
BRI3	7.65606e-205	-0.456116	0.926	0.93	2.28342e-200
C1QA	4.93253e-150	-0.45951	0.924	0.926	1.47113e-145
RAB13	4.62602e-108	-0.460291	0.758	0.83	1.37971e-103
ANKRD12	1.98462e-76	-0.461176	0.768	0.824	5.91913e-72
RABAC1	2.00235e-119	-0.462891	0.619	0.727	5.97202e-115
CAMP	8.61013e-77	-0.465218	0.103	0.245	2.56797e-72
TANC2	1.19395e-64	-0.465461	0.786	0.865	3.56094e-60
EVI2A	7.00802e-96	-0.466602	0.534	0.65	2.09014e-91
FTH1	7.7863e-186	-0.467687	0.935	0.926	2.32226e-181
SSH2	1.22404e-41	-0.467884	0.708	0.755	3.65069e-37
DAPK1	1.90032e-55	-0.472675	0.688	0.743	5.66769e-51
DNAJB1	7.36782e-68	-0.473336	0.561	0.642	2.19745e-63
IFIT2	7.74733e-178	-0.482652	0.285	0.553	2.31064e-173
ACACB	1.77173e-112	-0.483896	0.405	0.601	5.28418e-108
AC022217.3	2.57336e-47	-0.49537	0.46	0.549	7.67506e-43
KLHL24	4.60772e-150	-0.502388	0.252	0.481	1.37425e-145
SLC49A4	2.55647e-69	-0.503452	0.334	0.466	7.62467e-65
JDP2	2.32073e-94	-0.50689	0.311	0.48	6.92157e-90
DOCK8	1.22096e-88	-0.507315	0.909	0.931	3.64152e-84
RMDN3	7.63202e-144	-0.513995	0.679	0.801	2.27625e-139
CRY1	6.4822e-106	-0.518094	0.38	0.578	1.93332e-101
MT-CYB	3.21018e-192	-0.51875	0.967	0.992	9.57436e-188
SLC35E3	3.37568e-143	-0.519466	0.522	0.697	1.0068e-138
MT-ND4	2.54357e-173	-0.519873	0.962	0.991	7.58619e-169
RNF213	8.73809e-91	-0.523804	0.743	0.805	2.60614e-86
AC087286.2	1.57723e-99	-0.523878	0.509	0.678	4.7041e-95
ACP5	3.23441e-187	-0.52627	0.934	0.955	9.64664e-183
MRPL34	1.82219e-170	-0.526976	0.607	0.743	5.43468e-166
HSPA1B	8.05786e-133	-0.530223	0.366	0.581	2.40326e-128
SYF2	9.80658e-176	-0.535903	0.609	0.741	2.92481e-171
HSDL2	1.74178e-117	-0.536	0.567	0.684	5.19485e-113
UBE2L6	1.34333e-176	-0.536259	0.601	0.749	4.00647e-172
TNFRSF10B	1.04697e-61	-0.536771	0.573	0.663	3.12258e-57
ISG15	3.68348e-78	-0.538671	0.642	0.743	1.0986e-73
CES1	1.01546e-38	-0.540145	0.639	0.721	3.02861e-34
MT-ATP6	9.3373e-198	-0.541593	0.91	0.987	2.78485e-193
ADIPOR2	1.15819e-70	-0.543597	0.763	0.826	3.4543e-66
KCNAB2	4.03166e-133	-0.544577	0.739	0.828	1.20244e-128
POR	1.96115e-133	-0.544801	0.796	0.854	5.84913e-129
HSPH1	3.42507e-73	-0.548755	0.623	0.693	1.02153e-68
IFITM3	1.84395e-94	-0.551193	0.472	0.634	5.49958e-90
OAS1	3.15735e-177	-0.551368	0.538	0.719	9.41681e-173
STAC	5.93331e-93	-0.551411	0.812	0.846	1.76961e-88
AOC3	1.69236e-181	-0.564271	0.305	0.553	5.04747e-177
CYB5A	1.1015e-161	-0.567671	0.849	0.879	3.28523e-157
PHACTR1	1.07994e-116	-0.574864	0.775	0.839	3.22093e-112
DDIT4	6.81712e-107	-0.575906	0.247	0.45	2.03321e-102
SNHG7	5.97651e-172	-0.580775	0.322	0.548	1.78249e-167
PRKCE	1.78561e-117	-0.588078	0.697	0.836	5.32559e-113
FGR	3.14999e-187	-0.589059	0.659	0.812	9.39485e-183
LYAR	7.91245e-63	-0.591086	0.697	0.72	2.35989e-58
HEXB	2.3274e-229	-0.592936	0.844	0.911	6.94147e-225
PLP2	1.62185e-274	-0.599394	0.265	0.599	4.83718e-270
HERC5	2.40371e-193	-0.603205	0.388	0.632	7.16905e-189
JUN	3.09865e-148	-0.617491	0.907	0.933	9.24172e-144
FDFT1	3.48468e-163	-0.618614	0.555	0.71	1.03931e-158
IFIT3	1.59829e-218	-0.620325	0.469	0.723	4.76691e-214
HIST1H1C	0	-0.620417	0.111	0.468	0
ASAH1	0	-0.621171	0.937	0.959	0
DNASE2	9.92029e-245	-0.622556	0.578	0.765	2.95873e-240
NLRP1	2.00412e-131	-0.628199	0.394	0.59	5.9773e-127
MT-ND2	1.10936e-220	-0.629021	0.929	0.99	3.30866e-216
MT-ND4L	4.29043e-208	-0.639314	0.697	0.877	1.27962e-203
SNHG8	3.75371e-228	-0.643239	0.621	0.8	1.11954e-223
BLVRB	5.01555e-157	-0.64584	0.697	0.81	1.49589e-152
CD81	0	-0.660511	0.939	0.949	0
AC018616.1	2.67643e-159	-0.664998	0.476	0.72	7.98245e-155
FTL	3.62459e-284	-0.673381	0.932	0.926	1.08104e-279
TXNIP	8.16717e-232	-0.67929	0.941	0.962	2.43586e-227
EPSTI1	1.54415e-250	-0.696992	0.45	0.729	4.60542e-246
FPR1	3.84786e-232	-0.697238	0.622	0.837	1.14763e-227
MX1	6.28228e-235	-0.706936	0.433	0.712	1.87369e-230
MT-ND3	3.03995e-240	-0.729511	0.887	0.986	9.06666e-236
MGAT1	5.00784e-250	-0.731393	0.755	0.869	1.49359e-245
CTSD	2.47318e-287	-0.733457	0.956	0.969	7.37626e-283
SERPING1	1.11033e-159	-0.751993	0.853	0.854	3.31156e-155
PLIN2	1.78859e-263	-0.755891	0.952	0.973	5.33448e-259
GPNMB	0	-0.758338	0.862	0.924	0
LGALS1	3.52673e-233	-0.763565	0.868	0.914	1.05185e-228
MT-ATP8	3.47762e-286	-0.769398	0.553	0.817	1.0372e-281
MT-CO2	0	-0.774297	0.957	0.993	0
MARCO	9.28557e-296	-0.781062	0.846	0.964	2.76942e-291
OASL	4.15225e-256	-0.784898	0.672	0.846	1.23841e-251
MIS18BP1	1.08216e-248	-0.817527	0.684	0.855	3.22753e-244
H2AFY	0	-0.82406	0.918	0.961	0
MME	1.89077e-237	-0.825659	0.687	0.839	5.63923e-233
NUPR1	3.27513e-89	-0.831193	0.733	0.747	9.76808e-85
VSIG4	0	-0.834138	0.952	0.958	0
CLEC4E	0	-0.838985	0.176	0.603	0
SQSTM1	5.58519e-290	-0.847767	0.912	0.961	1.66578e-285
MGST1	2.1045e-208	-0.853384	0.304	0.606	6.27667e-204
MT-ND5	0	-0.889631	0.91	0.987	0
HPGD	7.7589e-279	-0.896212	0.686	0.878	2.31409e-274
GCHFR	1.34428e-247	-0.900543	0.802	0.889	4.00933e-243
C1QB	0	-0.901232	0.911	0.915	0
LRPAP1	0	-0.946383	0.9	0.941	0
AL365295.1	4.21465e-177	-0.952196	0.471	0.689	1.25702e-172
AKR1C2	0	-1.00917	0.07	0.406	0
HSPA1A	2.85631e-264	-1.03037	0.7	0.823	8.51893e-260
IGFBP2	0	-1.09296	0.185	0.603	0
CD163	0	-1.13312	0.861	0.912	0
STXBP2	3.93581e-287	-1.15119	0.815	0.87	1.17386e-282
CCL18	2.72353e-62	-1.22403	0.259	0.424	8.12293e-58
DEFB1	0	-1.27711	0.081	0.511	0
ANPEP	0	-1.5092	0.222	0.789	0
AKR1C3	0	-1.87828	0.418	0.798	0
HLA-DRB5	0	-2.27175	0.439	0.784	0

## Sheet: Figure 4B
	ID	Description	setSize	enrichmentScore	NES	pvalue	p.adjust	qvalue	rank	leading_edge	core_enrichment	phenotype
1	GOBP_REGULATION_OF_ANATOMICAL_STRUCTURE_MORPHOGENESIS	GOBP_REGULATION_OF_ANATOMICAL_STRUCTURE_MORPHOGENESIS	69	0.445393	2.35246	5.82866e-06	0.00155771	0.00123782	266	tags=58%, list=30%, signal=44%	CXCL8/THBS1/RGCC/TFRC/CYBB/CD44/MYADM/LST1/NRP1/SIPA1L1/CCL3/ANXA1/EPB41L3/SPARC/CFL1/KLF2/KLF4/CSF1/SPRED1/EZR/PDLIM5/FLNA/C5AR1/MSN/RUNX1/HIPK1/ARHGAP15/ITGA5/DIAPH1/ARPC2/FLT1/PPP3CA/ACTR2/STIM1/EIF4G2/RTN4/RSPO3/LIMS1/AKT3/TRPV2	BOS
2	GOBP_POSITIVE_REGULATION_OF_DEVELOPMENTAL_PROCESS	GOBP_POSITIVE_REGULATION_OF_DEVELOPMENTAL_PROCESS	97	0.411563	2.33407	6.82493e-07	0.000364793	0.00028988	266	tags=55%, list=30%, signal=43%	CXCL8/THBS1/RGCC/RETN/TFRC/CYBB/LMNA/ZFP36/MYADM/JUND/NRP1/IL1RAP/ANXA1/TREM2/ATP2B1/TGM2/GLIPR2/HLA-DRA/EGR2/SOD2/IL7R/PNP/INHBA/CFL1/SLC8A1/B4GALT5/NFKB1/BASP1/KLF4/SOCS3/CSF1/EZR/FLNA/C5AR1/PTPRC/RUNX1/HIPK1/ITGA5/ARPC2/FLT1/RPS6KA3/KRT10/ACTR2/STIM1/EIF4G2/RTN4/NUMB/LIMS1/IGF1/NPTN/TRIB1/AKT3/TRPV2	BOS
3	GOBP_GRANULOCYTE_CHEMOTAXIS	GOBP_GRANULOCYTE_CHEMOTAXIS	25	0.554503	2.26376	0.000152753	0.0116638	0.00926855	158	tags=52%, list=18%, signal=44%	S100A9/CXCL8/THBS1/CXCL5/CXCL3/CCL3/ANXA1/CXCL2/CCL20/FCER1G/CCL4/CSF1/C5AR1	BOS
4	GOBP_CYTOSKELETON_ORGANIZATION	GOBP_CYTOSKELETON_ORGANIZATION	93	0.396569	2.23834	1.77489e-05	0.00316225	0.00251286	231	tags=47%, list=26%, signal=39%	S100A9/RGCC/GSN/LMNA/ACTB/ARHGAP26/MYADM/TUBA1B/NRP1/SIPA1L1/SIK3/CCL3/COTL1/ANXA1/ABL2/EPB41L3/ACTG1/PTPN1/CFL1/TUBA1C/EVL/TPM3/TMSB4X/TUBA1A/EZR/PDLIM5/LIMK2/FLNA/PLEK/TPM4/WASF2/MSN/ACTR3/HSP90B1/LCP1/DIAPH1/ARHGAP6/ARHGDIB/CD47/TUBB6/ARPC2/ACTR2/TUBB4B/CAPZA2	BOS
5	GOBP_CELL_CHEMOTAXIS	GOBP_CELL_CHEMOTAXIS	36	0.493851	2.21225	0.00023358	0.0138721	0.0110234	158	tags=44%, list=18%, signal=38%	S100A9/CXCL8/THBS1/CXCL5/HBEGF/CXCL3/NRP1/CCL3/ANXA1/CXCL2/CCL20/FCER1G/CCL4/TMSB4X/CSF1/C5AR1	BOS
6	GOBP_GRANULOCYTE_MIGRATION	GOBP_GRANULOCYTE_MIGRATION	27	0.532573	2.20616	0.000323974	0.0150578	0.0119655	158	tags=48%, list=18%, signal=41%	S100A9/CXCL8/THBS1/CXCL5/CXCL3/CCL3/ANXA1/CXCL2/CCL20/FCER1G/CCL4/CSF1/C5AR1	BOS
7	GOBP_POSTSYNAPSE_ORGANIZATION	GOBP_POSTSYNAPSE_ORGANIZATION	17	0.599167	2.17504	0.000494747	0.0195883	0.0155657	178	tags=65%, list=20%, signal=53%	ACTB/SRGN/NRP1/SIPA1L1/IL1RAP/TREM2/DOCK10/ACTG1/CFL1/PDLIM5/WASF2	BOS
8	GOBP_RESPONSE_TO_LIPID	GOBP_RESPONSE_TO_LIPID	82	0.395626	2.15751	0.000113376	0.00951053	0.00755748	135	tags=37%, list=15%, signal=34%	S100A9/CXCL8/THBS1/CXCL5/TFRC/FOSB/CYBB/IL1RN/ZFP36/THBD/JUND/CXCL3/PELI1/CCL3/ANXA1/CXCL2/TREM2/ATP2B1/ABHD2/SGK1/RBP4/SOD2/ABL2/ATP1A1/INHBA/NFKB1/CD14/KLF4/FDX1/AREG	BOS
9	GOBP_RESPONSE_TO_MOLECULE_OF_BACTERIAL_ORIGIN	GOBP_RESPONSE_TO_MOLECULE_OF_BACTERIAL_ORIGIN	36	0.47962	2.14851	0.000429514	0.018082	0.0143687	85	tags=33%, list=9%, signal=31%	S100A9/CXCL8/CXCL5/ZFP36/THBD/JUND/CXCL3/PELI1/CCL3/CXCL2/TREM2/SOD2	BOS
10	GOBP_NEGATIVE_REGULATION_OF_DEVELOPMENTAL_PROCESS	GOBP_NEGATIVE_REGULATION_OF_DEVELOPMENTAL_PROCESS	53	0.430351	2.13093	0.000317887	0.0150578	0.0119655	155	tags=38%, list=17%, signal=33%	THBS1/PLAC8/RGCC/TFRC/ZFP36/SRGN/NRP1/CCL3/ANXA1/TREM2/ASAP1/RBP4/SOD2/INHBA/SPARC/KLF2/KLF4/AREG/SPRED1/TPT1	BOS
11	GOBP_REGULATION_OF_CELL_PROJECTION_ORGANIZATION	GOBP_REGULATION_OF_CELL_PROJECTION_ORGANIZATION	42	0.462303	2.12917	0.000258123	0.0140261	0.0111457	321	tags=69%, list=36%, signal=47%	S100A9/CD44/NRP1/SIPA1L1/TREM2/ABL2/CFL1/EVL/KLF4/EZR/PDLIM5/LIMK2/FLNA/WASF2/ACTR3/ARPC2/PPP3CA/ACTR2/EIF4G2/RTN4/ICAM1/NPTN/CAMK1D/TRPV2/PFN1/SEPTIN9/TMEM30A/APOE/RAC2	BOS
12	GOBP_MORPHOGENESIS_OF_AN_EPITHELIUM	GOBP_MORPHOGENESIS_OF_AN_EPITHELIUM	29	0.505733	2.12802	0.000439786	0.018082	0.0143687	243	tags=62%, list=27%, signal=47%	HBEGF/CD44/ACTB/NRP1/TGM2/ACTG1/KLF4/AREG/SOCS3/CSF1/EZR/FLNA/MSN/RAB10/LCP1/ITGA5/KRT10/RSPO3	BOS
13	GOBP_POSITIVE_REGULATION_OF_CHEMOTAXIS	GOBP_POSITIVE_REGULATION_OF_CHEMOTAXIS	16	0.591519	2.10822	0.000866108	0.024365	0.0193615	158	tags=56%, list=18%, signal=47%	CXCL8/THBS1/NRP1/CCL3/TREM2/CCL4/TMSB4X/CSF1/C5AR1	BOS
14	GOBP_CELL_MORPHOGENESIS	GOBP_CELL_MORPHOGENESIS	75	0.392091	2.1018	0.000214021	0.0134581	0.0106944	363	tags=68%, list=40%, signal=44%	SLC1A3/CD44/ACTB/MYADM/LIPA/LST1/NRP1/SIPA1L1/CCL3/ANXA1/DOCK10/SGK1/EGR2/IL7R/EPB41L3/SPARC/CFL1/KLF2/B4GALT5/EZR/PDLIM5/FLNA/WASF2/MSN/RAB10/ARHGAP15/PICALM/DIAPH1/ARPC2/PPP3CA/ACTR2/EIF4G2/RTN4/NUMB/LIMS1/NPTN/TRPV2/CAP1/CDC42SE2/HCK/PALLD/ITGAV/APOE/RAC2/GBP1/CDC42/BSG/RHOB/BCL2/NR4A2/MYL12B	BOS
15	GOBP_CELL_PROJECTION_ORGANIZATION	GOBP_CELL_PROJECTION_ORGANIZATION	82	0.38214	2.08397	0.000292103	0.0148694	0.0118159	255	tags=49%, list=28%, signal=38%	S100A9/GSN/CD44/ACTB/RFX2/LST1/NRP1/SIPA1L1/TREM2/ASAP1/DOCK10/SGK1/EGR2/ABL2/EPB41L3/CFL1/B4GALT5/EVL/KLF4/AREG/EZR/PDLIM5/LIMK2/FLNA/EMP1/PLEK/WASF2/ACTR3/RAB10/PICALM/ARPC2/PPP3CA/ACTR2/EIF4G2/RTN4/NUMB/ICAM1/AIF1/NPTN/CAMK1D	BOS
16	GOBP_NEUTROPHIL_CHEMOTAXIS	GOBP_NEUTROPHIL_CHEMOTAXIS	21	0.534908	2.0778	0.00144174	0.0342492	0.0272159	110	tags=43%, list=12%, signal=39%	S100A9/CXCL8/CXCL5/CXCL3/CCL3/CXCL2/CCL20/FCER1G/CCL4	BOS
17	GOBP_REGULATION_OF_MULTICELLULAR_ORGANISMAL_DEVELOPMENT	GOBP_REGULATION_OF_MULTICELLULAR_ORGANISMAL_DEVELOPMENT	98	0.36596	2.0761	8.13904e-05	0.00790967	0.00628536	266	tags=51%, list=30%, signal=40%	CXCL8/THBS1/RGCC/RETN/CYBB/ZFP36/SGMS2/SRGN/NRP1/IL1RAP/CCL3/ANXA1/TREM2/ATP2B1/TGM2/HLA-DRA/MITF/RBP4/EGR2/IL7R/PNP/INHBA/SPARC/CFL1/SLC8A1/KLF2/B4GALT5/BASP1/KLF4/CSF1/SPRED1/C5AR1/TRPS1/PTPRC/RUNX1/HIPK1/BHLHE40/ITGA5/FLT1/PPP3CA/ACTR2/STIM1/EIF4G2/RTN4/NUMB/IGF1/NPTN/TRIB1/AKT3/TRPV2	BOS
18	GOBP_LOCOMOTION	GOBP_LOCOMOTION	147	0.341848	2.06046	2.44932e-05	0.00374046	0.00297233	256	tags=45%, list=29%, signal=38%	S100A9/CXCL8/THBS1/RGCC/CXCL5/HBEGF/CD44/ARID5B/LMNA/ACTB/MYADM/CXCL3/NRP1/PLAUR/CCL3/ANXA1/CXCL2/TREM2/DOCK10/ABHD2/GLIPR2/SGK1/MITF/EGR2/SOD2/CCL20/ABL2/RCAN1/FCER1G/ACTG1/SPARC/CFL1/CCL4/SLC8A1/EVL/TMSB4X/KLF4/CD9/CSF1/PTPRJ/SPRED1/FLNA/C5AR1/ZFAND5/PTPRC/WASF2/MSN/ACTR3/LCP1/PDGFC/ITGA5/DIAPH1/ARHGDIB/CD47/ARPC2/ARRDC3/FLT1/PPP3CA/RTN4/NUMB/IGF1/ICAM1/AIF1/NPTN/CAMK1D/TRIB1	BOS
19	GOBP_REGULATION_OF_VASCULATURE_DEVELOPMENT	GOBP_REGULATION_OF_VASCULATURE_DEVELOPMENT	25	0.504193	2.05837	0.00150113	0.034885	0.0277211	233	tags=60%, list=26%, signal=46%	CXCL8/THBS1/RGCC/CYBB/NRP1/SPARC/KLF2/KLF4/SPRED1/C5AR1/RUNX1/HIPK1/ITGA5/FLT1/STIM1	BOS
20	GOBP_HETEROTYPIC_CELL_CELL_ADHESION	GOBP_HETEROTYPIC_CELL_CELL_ADHESION	10	0.671338	2.04214	0.00164994	0.0370109	0.0294105	212	tags=80%, list=24%, signal=62%	CD44/IL1RN/MYADM/KLF4/PTPRC/ITGA5/CD47/CD58	BOS
21	GOBP_CELL_JUNCTION_ORGANIZATION	GOBP_CELL_JUNCTION_ORGANIZATION	48	0.42194	2.03906	0.000539429	0.0205946	0.0163654	254	tags=56%, list=28%, signal=43%	THBS1/ACTB/MYADM/SRGN/NRP1/SIPA1L1/IL1RAP/TREM2/DOCK10/EPB41L3/ACTG1/CFL1/CD9/TUBA1A/PTPRJ/PDLIM5/FLNA/C5AR1/YWHAZ/WASF2/HIPK1/ITGA5/ARHGAP6/ACTR2/NUMB/LIMS1/NPTN	BOS
22	GOBP_NEUTROPHIL_MIGRATION	GOBP_NEUTROPHIL_MIGRATION	23	0.511162	2.03856	0.00186477	0.0379394	0.0301483	110	tags=39%, list=12%, signal=35%	S100A9/CXCL8/CXCL5/CXCL3/CCL3/CXCL2/CCL20/FCER1G/CCL4	BOS
23	GOBP_ANTIMICROBIAL_HUMORAL_RESPONSE	GOBP_ANTIMICROBIAL_HUMORAL_RESPONSE	13	0.61676	2.03747	0.00176395	0.0378994	0.0301165	57	tags=46%, list=6%, signal=44%	S100A9/CXCL8/CXCL5/CXCL3/LYZ/CXCL2	BOS
24	GOBP_INFLAMMATORY_RESPONSE	GOBP_INFLAMMATORY_RESPONSE	88	0.365304	2.03132	0.000209195	0.0134581	0.0106944	140	tags=32%, list=16%, signal=30%	S100A9/CXCL8/THBS1/CXCL5/TFRC/CYBB/CD44/IL1RN/ZFP36/LIPA/CXCL3/LYZ/ADGRE5/IL1RAP/CCL3/ANXA1/CXCL2/TREM2/CCL20/CCL4/HP/NFKB1/TMSB4X/CD14/KLF4/SOCS3/CSF1/FCGR1A	BOS
25	GOBP_RESPONSE_TO_OXYGEN_CONTAINING_COMPOUND	GOBP_RESPONSE_TO_OXYGEN_CONTAINING_COMPOUND	147	0.336764	2.02982	3.89009e-05	0.00519813	0.00413066	137	tags=29%, list=15%, signal=30%	S100A9/CXCL8/THBS1/CXCL5/NAMPT/SLC1A3/RETN/TFRC/FOSB/CYBB/ACTB/ZFP36/MMP19/THBD/JUND/CXCL3/PELI1/CCL3/ANXA1/CXCL2/TREM2/ATP2B1/TGM2/ABHD2/SGK1/LTA4H/FBP1/RBP4/EGR2/SOD2/ABL2/ATP1A1/PTPN1/INHBA/SLC8A1/KLF2/HP/NFKB1/CD14/KLF4/FDX1/AREG/SOCS3	BOS
26	GOBP_MYELOID_LEUKOCYTE_MIGRATION	GOBP_MYELOID_LEUKOCYTE_MIGRATION	37	0.448587	2.02887	0.00166186	0.0370109	0.0294105	158	tags=41%, list=18%, signal=35%	S100A9/CXCL8/THBS1/CXCL5/CXCL3/CCL3/ANXA1/CXCL2/TREM2/CCL20/FCER1G/CCL4/CD9/CSF1/C5AR1	BOS
27	GOBP_CELLULAR_COMPONENT_MORPHOGENESIS	GOBP_CELLULAR_COMPONENT_MORPHOGENESIS	44	0.427292	2.02096	0.000861899	0.024365	0.0193615	358	tags=73%, list=40%, signal=46%	CD44/ACTB/RFX2/NRP1/SIPA1L1/DOCK10/SGK1/EGR2/EPB41L3/ACTG1/CFL1/B4GALT5/CD9/PDLIM5/WASF2/RAB10/PICALM/PPP3CA/ACTR2/EIF4G2/RTN4/NUMB/NPTN/TRPV2/PRKAR1A/PALLD/APOE/RAC2/CDC42/BSG/BCL2/NR4A2	BOS
28	GOBP_TISSUE_MORPHOGENESIS	GOBP_TISSUE_MORPHOGENESIS	34	0.456469	2.01117	0.00179148	0.0378994	0.0301165	220	tags=53%, list=24%, signal=42%	HBEGF/CD44/ACTB/NRP1/TGM2/ACTG1/INHBA/KLF4/AREG/SOCS3/CSF1/EZR/FLNA/MSN/RAB10/LCP1/ITGA5/KRT10	BOS
29	GOBP_LEUKOCYTE_CHEMOTAXIS	GOBP_LEUKOCYTE_CHEMOTAXIS	32	0.464721	2.0039	0.00251766	0.0456166	0.036249	342	tags=75%, list=38%, signal=48%	S100A9/CXCL8/THBS1/CXCL5/CXCL3/CCL3/ANXA1/CXCL2/CCL20/FCER1G/CCL4/CSF1/C5AR1/FLT1/AIF1/CAMK1D/RPS19/PPIA/ADGRE2/RAC2/CD74/CCL23/DUSP1/BSG	BOS
30	GOBP_TAXIS	GOBP_TAXIS	51	0.407866	2.00096	0.000854437	0.024365	0.0193615	158	tags=39%, list=18%, signal=34%	S100A9/CXCL8/THBS1/CXCL5/HBEGF/CXCL3/NRP1/PLAUR/CCL3/ANXA1/CXCL2/TREM2/EGR2/CCL20/FCER1G/CCL4/TMSB4X/CSF1/PTPRJ/C5AR1	BOS
31	GOBP_IMPORT_INTO_CELL	GOBP_IMPORT_INTO_CELL	13	0.604974	1.99853	0.00272608	0.0485697	0.0385956	111	tags=46%, list=12%, signal=41%	THBS1/SLC1A3/ACTB/TREM2/ATP1A1/SLC8A1	BOS
32	GOBP_CELL_MIGRATION	GOBP_CELL_MIGRATION	129	0.333802	1.99377	0.000115657	0.00951053	0.00755748	256	tags=43%, list=29%, signal=36%	S100A9/CXCL8/THBS1/RGCC/CXCL5/HBEGF/CD44/ARID5B/LMNA/MYADM/CXCL3/NRP1/CCL3/ANXA1/CXCL2/TREM2/DOCK10/ABHD2/GLIPR2/SGK1/MITF/SOD2/CCL20/FCER1G/ACTG1/SPARC/CCL4/SLC8A1/EVL/TMSB4X/KLF4/CD9/CSF1/PTPRJ/SPRED1/FLNA/C5AR1/ZFAND5/PTPRC/WASF2/MSN/LCP1/PDGFC/ITGA5/DIAPH1/ARHGDIB/CD47/FLT1/PPP3CA/RTN4/NUMB/IGF1/ICAM1/AIF1/CAMK1D/TRIB1	BOS
33	GOBP_ANATOMICAL_STRUCTURE_HOMEOSTASIS	GOBP_ANATOMICAL_STRUCTURE_HOMEOSTASIS	14	0.589069	1.99331	0.00232864	0.0429192	0.0341054	139	tags=57%, list=15%, signal=49%	TFRC/ACTB/LIPA/LYZ/ATP2B1/RBP4/ACTG1/CSF1	BOS
34	GOBP_GROWTH	GOBP_GROWTH	60	0.387861	1.97533	0.000751583	0.0235894	0.0187452	152	tags=37%, list=17%, signal=33%	S100A9/MT2A/PLAC8/TFRC/HBEGF/ARID5B/NRP1/ANXA1/SGK1/FBP1/RBP4/EPB41L3/INHBA/KLF2/BASP1/AREG/CD9/SOCS3/CSF1/PTPRJ/EZR/PDLIM5	BOS
35	GOBP_RESPONSE_TO_WOUNDING	GOBP_RESPONSE_TO_WOUNDING	55	0.394925	1.96947	0.00117236	0.0298395	0.0237117	251	tags=49%, list=28%, signal=38%	THBS1/PAPSS2/SLC1A3/HBEGF/CD44/ACTB/ZFP36/THBD/PLAUR/ANXA1/TREM2/ABHD2/SOD2/FCER1G/ACTG1/INHBA/KLF4/CD9/FLNA/PLEK/LCP1/ITGA5/ANXA5/PPP3CA/ENPP4/IGF1/AIF1	BOS
36	GOBP_RESPONSE_TO_CYTOKINE	GOBP_RESPONSE_TO_CYTOKINE	114	0.337966	1.96829	0.000262415	0.0140261	0.0111457	185	tags=36%, list=21%, signal=33%	MT2A/CXCL8/THBS1/CXCL5/GSN/TFRC/CD44/ARID5B/IL1RN/ZFP36/RFX2/TUBA1B/CXCL3/IL1RAP/CCL3/ANXA1/CXCL2/TREM2/MNDA/CCL20/IL7R/FCER1G/ACTG1/PTPN1/MCL1/TRAF3/CCL4/KLF2/NFKB1/TMSB4X/CD14/KLF4/SOCS3/CSF1/PTPRJ/SAMHD1/NFAT5/PTPRC/HLA-DPA1/HIPK1/ACTR3	BOS
37	GOBP_LEUKOCYTE_MIGRATION	GOBP_LEUKOCYTE_MIGRATION	45	0.413895	1.96774	0.00104649	0.0278927	0.0221648	342	tags=69%, list=38%, signal=45%	S100A9/CXCL8/THBS1/CXCL5/CXCL3/CCL3/ANXA1/CXCL2/TREM2/CCL20/FCER1G/CCL4/CD9/CSF1/C5AR1/MSN/CD47/FLT1/ICAM1/AIF1/CAMK1D/HCK/RPS19/PPIA/ADGRE2/RAC2/CD74/CCL23/CDC42/DUSP1/BSG	BOS
38	GOBP_SYNAPSE_ORGANIZATION	GOBP_SYNAPSE_ORGANIZATION	28	0.470326	1.96735	0.0028891	0.0497809	0.0395581	178	tags=54%, list=20%, signal=44%	ACTB/SRGN/NRP1/SIPA1L1/IL1RAP/TREM2/DOCK10/ACTG1/CFL1/TUBA1A/PDLIM5/FLNA/C5AR1/YWHAZ/WASF2	BOS
39	GOBP_ACTIN_FILAMENT_BASED_PROCESS	GOBP_ACTIN_FILAMENT_BASED_PROCESS	79	0.36245	1.96664	0.00072282	0.0235894	0.0187452	321	tags=57%, list=36%, signal=40%	RGCC/GSN/ACTB/ARHGAP26/MYADM/NRP1/SIPA1L1/COTL1/ANXA1/ABL2/EPB41L3/ATP1A1/ACTG1/PTPN1/CFL1/EVL/TPM3/TMSB4X/EZR/PDLIM5/LIMK2/FLNA/PLEK/TPM4/WASF2/ACTR3/HSP90B1/LCP1/DIAPH1/ARHGAP6/ARHGDIB/CD47/ARPC2/ACTR2/CAPZA2/AIF1/ATP2C1/CAPZA1/PFN1/CAP1/PRKAR1A/HCK/ATP2A2/PALLD/RAC2	BOS
40	GOBP_NEUROGENESIS	GOBP_NEUROGENESIS	86	0.355079	1.95745	0.000759887	0.0235894	0.0187452	255	tags=48%, list=28%, signal=38%	S100A9/SLC1A3/ACTB/LST1/NRP1/SIPA1L1/CCL3/ANXA1/TREM2/ASAP1/TGM2/DOCK10/SGK1/EGR2/SOD2/ABL2/EPB41L3/INHBA/CFL1/B4GALT5/KLF4/AREG/CD9/CSF1/PDLIM5/FLNA/C5AR1/YWHAZ/RUNX1/HIPK1/RAB10/PICALM/BHLHE40/ACSL4/PPP3CA/ACTR2/EIF4G2/RTN4/NUMB/NPTN/CAMK1D	BOS
41	GOBP_RESPONSE_TO_BACTERIUM	GOBP_RESPONSE_TO_BACTERIUM	66	0.368624	1.9282	0.00205154	0.0398745	0.031686	131	tags=32%, list=15%, signal=29%	S100A9/CXCL8/PLAC8/CXCL5/ZFP36/THBD/JUND/CXCL3/LYZ/PELI1/CCL3/CXCL2/TREM2/MPEG1/SOD2/CCL20/IL7R/FCER1G/HP/NFKB1/CD14	BOS
42	GOBP_RESPONSE_TO_ENDOGENOUS_STIMULUS	GOBP_RESPONSE_TO_ENDOGENOUS_STIMULUS	116	0.328609	1.92334	0.000765895	0.0235894	0.0187452	154	tags=33%, list=17%, signal=31%	CXCL8/THBS1/NAMPT/SLC1A3/RETN/FOSB/CYBB/CD44/ACTB/IL1RN/ZFP36/MMP19/JUND/ANXA1/TREM2/CTSL/ATP2B1/TGM2/ABHD2/SGK1/LTA4H/FBP1/EGR2/EEF1A1/ATP1A1/FCER1G/PTPN1/INHBA/SLC8A1/KLF2/NFKB1/FDX1/AREG/CD9/SOCS3/SPRED1/EZR/FLNA	BOS
43	GOBP_NEGATIVE_REGULATION_OF_MULTICELLULAR_ORGANISMAL_PROCESS	GOBP_NEGATIVE_REGULATION_OF_MULTICELLULAR_ORGANISMAL_PROCESS	72	0.361471	1.92318	0.00137089	0.0340809	0.0270822	328	tags=61%, list=37%, signal=42%	THBS1/PLAC8/RGCC/LMNA/ZFP36/THBD/SRGN/NRP1/CCL3/ANXA1/TREM2/APOC2/ATP2B1/RBP4/ATP1A1/INHBA/SPARC/KLF2/EVL/NFKB1/TMSB4X/KLF4/CD9/SPRED1/EZR/PTPRC/RUNX1/ARHGDIB/ARRDC3/ANXA5/PPP3CA/RTN4/IGF1/NPTN/TRIB1/CR1/RPS19/CYBA/ATP2A2/APOC1/APOE/CD74/RBPJ/GBP1	BOS
44	GOBP_TISSUE_DEVELOPMENT	GOBP_TISSUE_DEVELOPMENT	129	0.317903	1.8988	0.000400859	0.0178549	0.0141883	250	tags=44%, list=28%, signal=37%	RGCC/NAMPT/HBEGF/CD44/ARID5B/LMNA/ACTB/ZFP36/MYADM/SGMS2/SRGN/NRP1/GPCPD1/CCL3/ANXA1/ATP2B1/TGM2/GLIPR2/FABP5/LTA4H/RBP4/EGR2/RCAN1/ACTG1/INHBA/SLC8A1/KLF2/BASP1/KLF4/AREG/SOCS3/CSF1/SPRED1/EZR/PDLIM5/FLNA/TPT1/EMP1/ZFAND5/TGFBI/TRPS1/PTPRC/MSN/RUNX1/RAB10/LCP1/ITGA5/ARRDC3/KRT10/ATP6AP2/PPP3CA/STIM1/RTN4/RSPO3/LIMS1/IGF1/ICAM1	BOS
45	GOBP_NEURON_DEVELOPMENT	GOBP_NEURON_DEVELOPMENT	62	0.36848	1.8986	0.00277391	0.0486116	0.0386289	266	tags=50%, list=30%, signal=38%	S100A9/SLC1A3/ACTB/LST1/NRP1/SIPA1L1/ASAP1/DOCK10/SGK1/EGR2/SOD2/ABL2/EPB41L3/CFL1/B4GALT5/KLF4/AREG/PDLIM5/FLNA/YWHAZ/RUNX1/RAB10/PICALM/PPP3CA/ACTR2/EIF4G2/RTN4/NUMB/NPTN/CAMK1D/TRPV2	BOS
46	GOBP_RESPONSE_TO_PEPTIDE_HORMONE	GOBP_RESPONSE_TO_PEPTIDE_HORMONE	35	0.425315	1.89218	0.00293377	0.0497809	0.0395581	137	tags=37%, list=15%, signal=33%	NAMPT/RETN/CYBB/JUND/ANXA1/ATP2B1/LTA4H/FBP1/EGR2/PTPN1/NFKB1/AREG/SOCS3	BOS
47	GOBP_REGULATION_OF_CELLULAR_COMPONENT_MOVEMENT	GOBP_REGULATION_OF_CELLULAR_COMPONENT_MOVEMENT	105	0.326283	1.87126	0.000981448	0.0269018	0.0213773	263	tags=46%, list=29%, signal=37%	CXCL8/THBS1/RGCC/HBEGF/LMNA/MYADM/NRP1/CCL3/ANXA1/TREM2/DOCK10/ABHD2/GLIPR2/SGK1/MITF/SOD2/CCL20/ABL2/ACTG1/SPARC/CCL4/SLC8A1/EVL/TMSB4X/KLF4/CD9/CSF1/PTPRJ/SPRED1/FLNA/C5AR1/PTPRC/MSN/PDGFC/ITGA5/DIAPH1/ARHGDIB/CD47/FLT1/PPP3CA/RTN4/NUMB/IGF1/ICAM1/AIF1/CAMK1D/TRIB1/AKT3	BOS
48	GOBP_RESPONSE_TO_NITROGEN_COMPOUND	GOBP_RESPONSE_TO_NITROGEN_COMPOUND	91	0.330739	1.8541	0.00231849	0.0429192	0.0341054	224	tags=41%, list=25%, signal=34%	NAMPT/SLC1A3/RETN/FOSB/CYBB/ACTB/MMP19/THBD/JUND/PELI1/ANXA1/TREM2/ATP2B1/TGM2/LTA4H/FBP1/EGR2/FCER1G/PTPN1/SLC8A1/KLF2/NFKB1/FDX1/AREG/CD9/SOCS3/EZR/FLNA/C5AR1/RAB10/HSP90B1/PDGFC/DIAPH1/GNB1/AQP9/PPP3CA/ACTR2	BOS
49	GOBP_POSITIVE_REGULATION_OF_GENE_EXPRESSION	GOBP_POSITIVE_REGULATION_OF_GENE_EXPRESSION	102	0.324959	1.84906	0.001881	0.0379394	0.0301483	182	tags=33%, list=20%, signal=30%	CXCL8/THBS1/RGCC/GSN/TFRC/CYBB/LMNA/ZFP36/PABPC1/PELI1/IL1RAP/CCL3/ANXA1/TREM2/RBM3/MITF/RBP4/MNDA/IL7R/PNP/FCER1G/ACTG1/INHBA/CD14/KLF4/CSF1/PTPRJ/EZR/C5AR1/NFAT5/PTPRC/MSN/HLA-DPA1/RUNX1	BOS
50	GOBP_POSITIVE_REGULATION_OF_MULTICELLULAR_ORGANISMAL_PROCESS	GOBP_POSITIVE_REGULATION_OF_MULTICELLULAR_ORGANISMAL_PROCESS	130	0.309386	1.84737	0.000772338	0.0235894	0.0187452	266	tags=45%, list=30%, signal=37%	CXCL8/THBS1/PLAC8/RGCC/RETN/TFRC/CYBB/THBD/NRP1/PELI1/IL1RAP/CCL3/ANXA1/TREM2/APOC2/ATP2B1/TGM2/GLIPR2/HLA-DRA/FABP5/MNDA/EGR2/IL7R/PNP/ATP1A1/FCER1G/INHBA/CFL1/SLC8A1/B4GALT5/BASP1/CD14/KLF4/CSF1/PTPRJ/EZR/C5AR1/PTPRC/HLA-DPA1/RUNX1/HIPK1/PDGFC/ITGA5/CD58/FLT1/ATP6AP2/PPP3CA/ACTR2/STIM1/EIF4G2/RTN4/NUMB/ENPP4/IGF1/AIF1/NPTN/TRIB1/AKT3/TRPV2	BOS
51	GOBP_BIOLOGICAL_ADHESION	GOBP_BIOLOGICAL_ADHESION	133	0.301023	1.80361	0.00106979	0.0278927	0.0221648	361	tags=58%, list=40%, signal=41%	HLA-DQA2/S100A9/CXCL8/THBS1/RGCC/TFRC/CD44/ACTB/IL1RN/MYADM/NRP1/PELI1/PLAUR/ADGRE5/IL1RAP/ANXA1/TGM2/HLA-DRA/IL7R/ABL2/PNP/ACTG1/CCL4/KLF4/CD9/CSF1/HLA-DQB1/PTPRJ/EZR/PDLIM5/FLNA/TGFBI/NFAT5/OLR1/PLEK/PTPRC/MSN/HLA-DPA1/RUNX1/RAB10/CEACAM8/ITGA5/ARHGAP6/ARHGDIB/CD47/CD58/ARPC2/PPP3CA/HLA-DQB2/LIMS1/IGF1/ICAM1/AIF1/NPTN/ATP2C1/HLA-DQA1/CR1/PRKAR1A/HCK/PPIA/ATP2A2/ADGRE2/HLA-DPB1/PALLD/ITGAV/RAC2/…	BOS
52	GOBP_CELL_ACTIVATION	GOBP_CELL_ACTIVATION	114	0.306952	1.78766	0.00180811	0.0378994	0.0301165	182	tags=33%, list=20%, signal=30%	HLA-DQA2/CXCL8/THBS1/RGCC/GSN/TFRC/CD44/ACTB/KLF6/THBD/LST1/JUND/PELI1/CCL3/ANXA1/TREM2/CTSL/SAMSN1/DOCK10/HLA-DRA/MNDA/RPS6/IL7R/PNP/FCER1G/ACTG1/INHBA/CD9/CSF1/HLA-DQB1/PTPRJ/FLNA/C5AR1/PLEK/PTPRC/MSN/HLA-DPA1/RUNX1	BOS
53	GOBP_PHOSPHORYLATION	GOBP_PHOSPHORYLATION	125	0.29811	1.76519	0.00203101	0.0398745	0.031686	366	tags=59%, list=41%, signal=41%	THBS1/RGCC/PAPSS2/TFRC/HBEGF/CD44/ACTB/MYADM/SGMS2/NRP1/HCST/SIK3/PLAUR/CCL3/TREM2/SAMSN1/SGK1/FBP1/ABL2/EEF1A1/PTPN1/INHBA/SLC8A1/GK/MOB3B/AREG/SOCS3/CSF1/FCGR1A/SGMS1/PTPRJ/SPRED1/LIMK2/C5AR1/YWHAZ/SLCO3A1/PPP1R15B/PTPRC/HIPK1/PDGFC/ITGA5/FLT1/RPS6KA3/HK3/HIPK3/IGF1/AIF1/NPTN/CAMK1D/TRIB1/TEX14/AKT3/PAPSS1/NIBAN1/NLK/PRKAR1A/CDK14/HCK/MIDN/PPIA/CALM2/APOE/CD74/EGR1/IL18/CDC42/DUSP1/PLK3/MAST2/B…	BOS
54	GOBP_GENERATION_OF_PRECURSOR_METABOLITES_AND_ENERGY	GOBP_GENERATION_OF_PRECURSOR_METABOLITES_AND_ENERGY	40	-0.365534	-1.96905	0.00218916	0.0417895	0.0332078	87	tags=32%, list=10%, signal=31%	MT-CYB/MT-ND4/MT-ATP6/POR/CYB5A/DDIT4/MT-ND2/MT-ND4L/MT-ND3/MT-ATP8/MT-CO2/NUPR1/MT-ND5	Healthy
55	GOBP_DEFENSE_RESPONSE_TO_SYMBIONT	GOBP_DEFENSE_RESPONSE_TO_SYMBIONT	31	-0.399905	-2.00176	0.00143951	0.0342492	0.0272159	164	tags=45%, list=18%, signal=38%	MX2/IFIT1/IFI44L/IFI6/IFIT2/ISG15/IFITM3/OAS1/DDIT4/HERC5/IFIT3/NLRP1/MX1/OASL	Healthy
56	GOBP_RESPIRATORY_ELECTRON_TRANSPORT_CHAIN	GOBP_RESPIRATORY_ELECTRON_TRANSPORT_CHAIN	12	-0.63161	-2.27822	0.000622588	0.0221849	0.0176291	138	tags=67%, list=15%, signal=57%	MT-ND1/MT-CYB/MT-ND4/MT-ND2/MT-ND4L/MT-ND3/MT-CO2/MT-ND5	Healthy
57	GOBP_NEGATIVE_REGULATION_OF_PROTEIN_MODIFICATION_BY_SMALL_PROTEIN_CONJUGATION_OR_REMOVAL	GOBP_NEGATIVE_REGULATION_OF_PROTEIN_MODIFICATION_BY_SMALL_PROTEIN_CONJUGATION_OR_REMOVAL	12	-0.63243	-2.28117	0.00061032	0.0221849	0.0176291	111	tags=58%, list=12%, signal=52%	UBXN1/CRY1/HSPA1B/ISG15/PRKCE/SQSTM1/HSPA1A	Healthy
58	GOBP_ATP_METABOLIC_PROCESS	GOBP_ATP_METABOLIC_PROCESS	31	-0.470734	-2.35629	6.43432e-05	0.00687829	0.00546579	87	tags=42%, list=10%, signal=39%	MT-CYB/MT-ND4/HSPA1B/MT-ATP6/DDIT4/MT-ND2/MT-ND4L/MT-ND3/MT-ATP8/MT-CO2/NUPR1/MT-ND5/HSPA1A	Healthy
59	GOBP_ENERGY_DERIVATION_BY_OXIDATION_OF_ORGANIC_COMPOUNDS	GOBP_ENERGY_DERIVATION_BY_OXIDATION_OF_ORGANIC_COMPOUNDS	25	-0.502604	-2.36267	0.000171246	0.0122041	0.00969791	161	tags=52%, list=18%, signal=44%	PRKAG2/MT-ND1/GBE1/MT-CYB/MT-ND4/MT-ATP6/MT-ND2/MT-ND4L/MT-ND3/MT-ATP8/MT-CO2/NUPR1/MT-ND5	Healthy
60	GOBP_ATP_SYNTHESIS_COUPLED_ELECTRON_TRANSPORT	GOBP_ATP_SYNTHESIS_COUPLED_ELECTRON_TRANSPORT	11	-0.718156	-2.48708	6.14967e-05	0.00687829	0.00546579	138	tags=73%, list=15%, signal=62%	MT-ND1/MT-CYB/MT-ND4/MT-ND2/MT-ND4L/MT-ND3/MT-CO2/MT-ND5	Healthy
61	GOBP_CELLULAR_RESPIRATION	GOBP_CELLULAR_RESPIRATION	18	-0.622398	-2.58209	1.42524e-05	0.00304715	0.0024214	87	tags=56%, list=10%, signal=51%	MT-CYB/MT-ND4/MT-ATP6/MT-ND2/MT-ND4L/MT-ND3/MT-ATP8/MT-CO2/NUPR1/MT-ND5	Healthy
62	GOBP_AEROBIC_RESPIRATION	GOBP_AEROBIC_RESPIRATION	15	-0.721945	-2.77452	1.1103e-06	0.000395636	0.000314389	87	tags=73%, list=10%, signal=67%	MT-ND1/MT-CYB/MT-ND4/MT-ATP6/MT-ND2/MT-ND4L/MT-ND3/MT-ATP8/MT-CO2/NUPR1/MT-ND5	Healthy
63	GOBP_OXIDATIVE_PHOSPHORYLATION	GOBP_OXIDATIVE_PHOSPHORYLATION	14	-0.763633	-2.91076	1.28066e-07	0.000136903	0.000108789	87	tags=79%, list=10%, signal=72%	MT-ND1/MT-CYB/MT-ND4/MT-ATP6/MT-ND2/MT-ND4L/MT-ND3/MT-ATP8/MT-CO2/NUPR1/MT-ND5	Healthy

## Sheet: Figure 5A
CLAD-BOS				Normal Control
x	y	labels	Count	x	y	labels	Count
41.281	17.9512	AF1	2029	31.6116	8.09471	AF1	1008
38.7306	11.7993	AF2	2039	31.6886	6.46804	AF2	1343
33.0822	11.3289	Pericyte	1619	13.7444	5.94855	Pericyte	634

[truncated: 39 more sheets: Figure 5D, Figure 5F, Figure 6A, Figure 6B, Figure 6C, Figure 6E, Figure 6F, Figure 7A, Figure 7B, Figure 7E, S1, A and B, S2A, S2B, S2C, S4B, S4C, S4D, S4E, S6C, S7A …]
